# Supplementary material for: Comparative efficacy and safety of oral Chinese patent medicines combined with conventional therapy for coronary heart disease complicated by diabetes: a systematic review and network meta-analysis
Source: Front Cardiovasc Med. 2026 Apr 30;13:1785694. doi: 10.3389/fcvm.2026.1785694 (PMC13171381; doi:10.3389/fcvm.2026.1785694)
Supplement: Supplementary file 1 [file Table2.xls]

## Sheet: liaoxiao_random_OR_Report
Clinical Efficacy
Comparison	Number of studies	Within-study bias	Reporting bias	Indirectness	Imprecision	Heterogeneity	Incoherence	Confidence rating
SXBXP+CT:CT	6	Some concerns	Some concerns	No concerns	No concerns	No concerns	No concerns	Low
YXSC+CT:CT	1	Some concerns	Some concerns	No concerns	No concerns	No concerns	No concerns	Low
FRTMC+CT:CT	1	Some concerns	Some concerns	No concerns	Major concerns	No concerns	No concerns	Very low
GXXKAC+CT:CT	1	Some concerns	Some concerns	No concerns	Major concerns	No concerns	No concerns	Very low
CT:TXLC+CT	1	Some concerns	Some concerns	No concerns	No concerns	No concerns	No concerns	Low
CT:FFDSDP+CT	1	Some concerns	Some concerns	No concerns	Major concerns	No concerns	No concerns	Very low
CT:YDXNTSC+CT	3	Some concerns	Some concerns	No concerns	No concerns	No concerns	No concerns	Low
CT:QSYQDP+CT	2	No concerns	Some concerns	No concerns	No concerns	No concerns	No concerns	Moderate
CT:GXNT+CT	1	No concerns	Some concerns	No concerns	Major concerns	No concerns	No concerns	Very low
CT:YXST+CT	1	Some concerns	Some concerns	No concerns	Major concerns	No concerns	No concerns	Very low
SXBXP+CT:TXLC+CT	0	Some concerns	Some concerns	No concerns	Major concerns	No concerns	No concerns	Very low
SXBXP+CT:FFDSDP+CT	0	Some concerns	Some concerns	No concerns	Major concerns	No concerns	No concerns	Very low
SXBXP+CT:YDXNTSC+CT	0	Some concerns	Some concerns	No concerns	Major concerns	No concerns	No concerns	Very low
SXBXP+CT:QSYQDP+CT	0	Some concerns	Some concerns	No concerns	Major concerns	No concerns	No concerns	Very low
SXBXP+CT:GXNT+CT	0	No concerns	Some concerns	No concerns	Major concerns	No concerns	No concerns	Very low
SXBXP+CT:YXST+CT	0	Some concerns	Some concerns	No concerns	Major concerns	No concerns	No concerns	Very low
SXBXP+CT:YXSC+CT	0	Some concerns	Some concerns	No concerns	Major concerns	No concerns	No concerns	Very low
SXBXP+CT:FRTMC+CT	0	Some concerns	Some concerns	No concerns	Major concerns	No concerns	No concerns	Very low
SXBXP+CT:GXXKAC+CT	0	Some concerns	Some concerns	No concerns	Major concerns	No concerns	No concerns	Very low
TXLC+CT:FFDSDP+CT	0	Some concerns	Some concerns	No concerns	Major concerns	No concerns	No concerns	Very low
TXLC+CT:YDXNTSC+CT	0	Some concerns	Some concerns	No concerns	Major concerns	No concerns	No concerns	Very low
TXLC+CT:QSYQDP+CT	0	Some concerns	Some concerns	No concerns	Major concerns	No concerns	No concerns	Very low
TXLC+CT:GXNT+CT	0	Some concerns	Some concerns	No concerns	Major concerns	No concerns	No concerns	Very low
TXLC+CT:YXST+CT	0	Some concerns	Some concerns	No concerns	Major concerns	No concerns	No concerns	Very low
YXSC+CT:TXLC+CT	0	Some concerns	Some concerns	No concerns	Major concerns	No concerns	No concerns	Very low
FRTMC+CT:TXLC+CT	0	Some concerns	Some concerns	No concerns	Major concerns	No concerns	No concerns	Very low
GXXKAC+CT:TXLC+CT	0	Some concerns	Some concerns	No concerns	Major concerns	No concerns	No concerns	Very low
FFDSDP+CT:YDXNTSC+CT	0	Some concerns	Some concerns	No concerns	Major concerns	No concerns	No concerns	Very low
FFDSDP+CT:QSYQDP+CT	0	Some concerns	Some concerns	No concerns	Major concerns	No concerns	No concerns	Very low
FFDSDP+CT:GXNT+CT	0	Some concerns	Some concerns	No concerns	Major concerns	No concerns	No concerns	Very low
FFDSDP+CT:YXST+CT	0	Some concerns	Some concerns	No concerns	Major concerns	No concerns	No concerns	Very low
YXSC+CT:FFDSDP+CT	0	Some concerns	Some concerns	No concerns	Major concerns	No concerns	No concerns	Very low
FRTMC+CT:FFDSDP+CT	0	Some concerns	Some concerns	No concerns	Major concerns	No concerns	No concerns	Very low
GXXKAC+CT:FFDSDP+CT	0	Some concerns	Some concerns	No concerns	Major concerns	No concerns	No concerns	Very low
YDXNTSC+CT:QSYQDP+CT	0	Some concerns	Some concerns	No concerns	Major concerns	No concerns	No concerns	Very low
YDXNTSC+CT:GXNT+CT	0	No concerns	Some concerns	No concerns	Major concerns	No concerns	No concerns	Very low
YDXNTSC+CT:YXST+CT	0	Some concerns	Some concerns	No concerns	Major concerns	No concerns	No concerns	Very low
YXSC+CT:YDXNTSC+CT	0	Some concerns	Some concerns	No concerns	Major concerns	No concerns	No concerns	Very low
FRTMC+CT:YDXNTSC+CT	0	Some concerns	Some concerns	No concerns	Major concerns	No concerns	No concerns	Very low
GXXKAC+CT:YDXNTSC+CT	0	Some concerns	Some concerns	No concerns	Major concerns	No concerns	No concerns	Very low
QSYQDP+CT:GXNT+CT	0	No concerns	Some concerns	No concerns	Major concerns	No concerns	No concerns	Very low
QSYQDP+CT:YXST+CT	0	Some concerns	Some concerns	No concerns	Major concerns	No concerns	No concerns	Very low
YXSC+CT:QSYQDP+CT	0	Some concerns	Some concerns	No concerns	Major concerns	No concerns	No concerns	Very low
FRTMC+CT:QSYQDP+CT	0	Some concerns	Some concerns	No concerns	Major concerns	No concerns	No concerns	Very low
GXXKAC+CT:QSYQDP+CT	0	Some concerns	Some concerns	No concerns	Major concerns	No concerns	No concerns	Very low
GXNT+CT:YXST+CT	0	Some concerns	Some concerns	No concerns	Major concerns	No concerns	No concerns	Very low
YXSC+CT:GXNT+CT	0	Some concerns	Some concerns	No concerns	Major concerns	No concerns	No concerns	Very low
FRTMC+CT:GXNT+CT	0	Some concerns	Some concerns	No concerns	Major concerns	No concerns	No concerns	Very low
GXXKAC+CT:GXNT+CT	0	Some concerns	Some concerns	No concerns	Major concerns	No concerns	No concerns	Very low
YXSC+CT:YXST+CT	0	Some concerns	Some concerns	No concerns	Major concerns	No concerns	No concerns	Very low
FRTMC+CT:YXST+CT	0	Some concerns	Some concerns	No concerns	Major concerns	No concerns	No concerns	Very low
GXXKAC+CT:YXST+CT	0	Some concerns	Some concerns	No concerns	Major concerns	No concerns	No concerns	Very low
YXSC+CT:FRTMC+CT	0	Some concerns	Some concerns	No concerns	Major concerns	No concerns	No concerns	Very low
YXSC+CT:GXXKAC+CT	0	Some concerns	Some concerns	No concerns	Major concerns	No concerns	No concerns	Very low
FRTMC+CT:GXXKAC+CT	0	Some concerns	Some concerns	No concerns	Major concerns	No concerns	No concerns	Very low
FBG
Comparison	Number of studies	Within-study bias	Reporting bias	Indirectness	Imprecision	Heterogeneity	Incoherence	Confidence rating
CT:DZJTC+CT	1	No concerns	Some concerns	No concerns	No concerns	Major concerns	Major concerns	Very low
CT:FFDSDP+CT	5	Some concerns	Some concerns	No concerns	No concerns	Major concerns	Major concerns	Very low
CT:FRTMC+CT	1	No concerns	Some concerns	No concerns	Major concerns	No concerns	Major concerns	Very low
CT:GXNT+CT	2	No concerns	Some concerns	No concerns	No concerns	Major concerns	Major concerns	Very low
CT:GXXKAC+CT	2	Some concerns	Some concerns	No concerns	No concerns	Major concerns	Major concerns	Very low
CT:JLDG+CT	3	No concerns	Some concerns	No concerns	No concerns	No concerns	Major concerns	Very low
CT:LWDHP+CT	3	Some concerns	Some concerns	No concerns	No concerns	Major concerns	Major concerns	Very low
CT:QSYQDP+CT	3	Some concerns	Some concerns	No concerns	No concerns	Major concerns	Major concerns	Very low
CT:SXBXP+CT	7	No concerns	Some concerns	No concerns	No concerns	Major concerns	Major concerns	Very low
CT:TXLC+CT	2	Some concerns	Some concerns	No concerns	No concerns	Major concerns	Major concerns	Very low
CT:XFZY+CT	2	No concerns	Some concerns	No concerns	No concerns	Major concerns	Major concerns	Very low
CT:YDXNTSC+CT	2	No concerns	Some concerns	No concerns	No concerns	Major concerns	Major concerns	Very low
CT:YXSC+CT	2	Some concerns	Some concerns	No concerns	No concerns	Major concerns	Major concerns	Very low
CT:YXST+CT	1	Some concerns	Some concerns	No concerns	Major concerns	No concerns	Major concerns	Very low
DZJTC+CT:FFDSDP+CT	0	No concerns	Some concerns	No concerns	Major concerns	No concerns	Major concerns	Very low
DZJTC+CT:FRTMC+CT	0	No concerns	Some concerns	No concerns	Major concerns	No concerns	Major concerns	Very low
DZJTC+CT:GXNT+CT	0	No concerns	Some concerns	No concerns	Major concerns	No concerns	Major concerns	Very low
DZJTC+CT:GXXKAC+CT	0	Some concerns	Some concerns	No concerns	Major concerns	No concerns	Major concerns	Very low
DZJTC+CT:JLDG+CT	0	No concerns	Some concerns	No concerns	Major concerns	No concerns	Major concerns	Very low
DZJTC+CT:LWDHP+CT	0	No concerns	Some concerns	No concerns	Major concerns	No concerns	Major concerns	Very low
DZJTC+CT:QSYQDP+CT	0	No concerns	Some concerns	No concerns	Major concerns	No concerns	Major concerns	Very low
DZJTC+CT:SXBXP+CT	0	No concerns	Some concerns	No concerns	Major concerns	No concerns	Major concerns	Very low
DZJTC+CT:TXLC+CT	0	Some concerns	Some concerns	No concerns	Major concerns	No concerns	Major concerns	Very low
DZJTC+CT:XFZY+CT	0	No concerns	Some concerns	No concerns	Major concerns	No concerns	Major concerns	Very low
DZJTC+CT:YDXNTSC+CT	0	No concerns	Some concerns	No concerns	Major concerns	No concerns	Major concerns	Very low
DZJTC+CT:YXSC+CT	0	Some concerns	Some concerns	No concerns	Major concerns	No concerns	Major concerns	Very low
DZJTC+CT:YXST+CT	0	Some concerns	Some concerns	No concerns	Major concerns	No concerns	Major concerns	Very low
FFDSDP+CT:FRTMC+CT	0	No concerns	Some concerns	No concerns	Major concerns	No concerns	Major concerns	Very low
FFDSDP+CT:GXNT+CT	0	No concerns	Some concerns	No concerns	No concerns	Major concerns	Major concerns	Very low
FFDSDP+CT:GXXKAC+CT	0	Some concerns	Some concerns	No concerns	Major concerns	No concerns	Major concerns	Very low
FFDSDP+CT:JLDG+CT	0	No concerns	Some concerns	No concerns	Major concerns	No concerns	Major concerns	Very low
FFDSDP+CT:LWDHP+CT	0	Some concerns	Some concerns	No concerns	No concerns	Major concerns	Major concerns	Very low
FFDSDP+CT:QSYQDP+CT	0	Some concerns	Some concerns	No concerns	No concerns	Major concerns	Major concerns	Very low
FFDSDP+CT:SXBXP+CT	0	No concerns	Some concerns	No concerns	Major concerns	No concerns	Major concerns	Very low
FFDSDP+CT:TXLC+CT	0	Some concerns	Some concerns	No concerns	Major concerns	No concerns	Major concerns	Very low
FFDSDP+CT:XFZY+CT	0	No concerns	Some concerns	No concerns	Major concerns	No concerns	Major concerns	Very low
FFDSDP+CT:YDXNTSC+CT	0	No concerns	Some concerns	No concerns	Major concerns	No concerns	Major concerns	Very low
FFDSDP+CT:YXSC+CT	0	Some concerns	Some concerns	No concerns	Major concerns	No concerns	Major concerns	Very low
FFDSDP+CT:YXST+CT	0	Some concerns	Some concerns	No concerns	Major concerns	No concerns	Major concerns	Very low
FRTMC+CT:GXNT+CT	0	No concerns	Some concerns	No concerns	Major concerns	No concerns	Major concerns	Very low
FRTMC+CT:GXXKAC+CT	0	Some concerns	Some concerns	No concerns	No concerns	Major concerns	Major concerns	Very low
FRTMC+CT:JLDG+CT	0	No concerns	Some concerns	No concerns	No concerns	Major concerns	Major concerns	Very low
FRTMC+CT:LWDHP+CT	0	No concerns	Some concerns	No concerns	Major concerns	No concerns	Major concerns	Very low
FRTMC+CT:QSYQDP+CT	0	No concerns	Some concerns	No concerns	Major concerns	No concerns	Major concerns	Very low
FRTMC+CT:SXBXP+CT	0	No concerns	Some concerns	No concerns	No concerns	Major concerns	Major concerns	Very low
FRTMC+CT:TXLC+CT	0	Some concerns	Some concerns	No concerns	Major concerns	No concerns	Major concerns	Very low
FRTMC+CT:XFZY+CT	0	No concerns	Some concerns	No concerns	Major concerns	No concerns	Major concerns	Very low
FRTMC+CT:YDXNTSC+CT	0	No concerns	Some concerns	No concerns	Major concerns	No concerns	Major concerns	Very low
FRTMC+CT:YXSC+CT	0	Some concerns	Some concerns	No concerns	No concerns	Major concerns	Major concerns	Very low
FRTMC+CT:YXST+CT	0	Some concerns	Some concerns	No concerns	Major concerns	No concerns	Major concerns	Very low
GXNT+CT:GXXKAC+CT	0	Some concerns	Some concerns	No concerns	No concerns	Major concerns	Major concerns	Very low
GXNT+CT:JLDG+CT	0	No concerns	Some concerns	No concerns	No concerns	Major concerns	Major concerns	Very low
GXNT+CT:LWDHP+CT	0	No concerns	Some concerns	No concerns	Major concerns	No concerns	Major concerns	Very low
GXNT+CT:QSYQDP+CT	0	No concerns	Some concerns	No concerns	Major concerns	No concerns	Major concerns	Very low
GXNT+CT:SXBXP+CT	0	No concerns	Some concerns	No concerns	No concerns	Major concerns	Major concerns	Very low
GXNT+CT:TXLC+CT	0	Some concerns	Some concerns	No concerns	No concerns	Major concerns	Major concerns	Very low
GXNT+CT:XFZY+CT	0	No concerns	Some concerns	No concerns	Major concerns	No concerns	Major concerns	Very low
GXNT+CT:YDXNTSC+CT	0	No concerns	Some concerns	No concerns	Major concerns	No concerns	Major concerns	Very low
GXNT+CT:YXSC+CT	0	Some concerns	Some concerns	No concerns	No concerns	Major concerns	Major concerns	Very low
GXNT+CT:YXST+CT	0	Some concerns	Some concerns	No concerns	Major concerns	No concerns	Major concerns	Very low
GXXKAC+CT:JLDG+CT	0	Some concerns	Some concerns	No concerns	Major concerns	No concerns	Major concerns	Very low
GXXKAC+CT:LWDHP+CT	0	Some concerns	Some concerns	No concerns	No concerns	Major concerns	Major concerns	Very low
GXXKAC+CT:QSYQDP+CT	0	Some concerns	Some concerns	No concerns	No concerns	Major concerns	Major concerns	Very low
GXXKAC+CT:SXBXP+CT	0	Some concerns	Some concerns	No concerns	Major concerns	No concerns	Major concerns	Very low
GXXKAC+CT:TXLC+CT	0	Some concerns	Some concerns	No concerns	Major concerns	No concerns	Major concerns	Very low
GXXKAC+CT:XFZY+CT	0	Some concerns	Some concerns	No concerns	Major concerns	No concerns	Major concerns	Very low
GXXKAC+CT:YDXNTSC+CT	0	Some concerns	Some concerns	No concerns	No concerns	Major concerns	Major concerns	Very low
GXXKAC+CT:YXSC+CT	0	Some concerns	Some concerns	No concerns	Major concerns	No concerns	Major concerns	Very low
GXXKAC+CT:YXST+CT	0	Some concerns	Some concerns	No concerns	Major concerns	No concerns	Major concerns	Very low
JLDG+CT:LWDHP+CT	0	Some concerns	Some concerns	No concerns	No concerns	Major concerns	Major concerns	Very low
JLDG+CT:QSYQDP+CT	0	No concerns	Some concerns	No concerns	No concerns	Major concerns	Major concerns	Very low
JLDG+CT:SXBXP+CT	0	No concerns	Some concerns	No concerns	Major concerns	No concerns	Major concerns	Very low
JLDG+CT:TXLC+CT	0	Some concerns	Some concerns	No concerns	No concerns	Major concerns	Major concerns	Very low
JLDG+CT:XFZY+CT	0	No concerns	Some concerns	No concerns	Major concerns	No concerns	Major concerns	Very low
JLDG+CT:YDXNTSC+CT	0	No concerns	Some concerns	No concerns	No concerns	Major concerns	Major concerns	Very low
JLDG+CT:YXSC+CT	0	Some concerns	Some concerns	No concerns	Major concerns	No concerns	Major concerns	Very low
JLDG+CT:YXST+CT	0	Some concerns	Some concerns	No concerns	Major concerns	No concerns	Major concerns	Very low
LWDHP+CT:QSYQDP+CT	0	Some concerns	Some concerns	No concerns	No concerns	Major concerns	Major concerns	Very low
LWDHP+CT:SXBXP+CT	0	Some concerns	Some concerns	No concerns	No concerns	Major concerns	Major concerns	Very low
LWDHP+CT:TXLC+CT	0	Some concerns	Some concerns	No concerns	No concerns	Major concerns	Major concerns	Very low
LWDHP+CT:XFZY+CT	0	Some concerns	Some concerns	No concerns	Major concerns	No concerns	Major concerns	Very low
LWDHP+CT:YDXNTSC+CT	0	No concerns	Some concerns	No concerns	No concerns	Major concerns	Major concerns	Very low
LWDHP+CT:YXSC+CT	0	Some concerns	Some concerns	No concerns	No concerns	Major concerns	Major concerns	Very low
LWDHP+CT:YXST+CT	0	Some concerns	Some concerns	No concerns	Major concerns	No concerns	Major concerns	Very low
QSYQDP+CT:SXBXP+CT	0	No concerns	Some concerns	No concerns	No concerns	Major concerns	Major concerns	Very low
QSYQDP+CT:TXLC+CT	0	Some concerns	Some concerns	No concerns	No concerns	Major concerns	Major concerns	Very low
QSYQDP+CT:XFZY+CT	0	No concerns	Some concerns	No concerns	No concerns	Major concerns	Major concerns	Very low
QSYQDP+CT:YDXNTSC+CT	0	No concerns	Some concerns	No concerns	No concerns	Major concerns	Major concerns	Very low
QSYQDP+CT:YXSC+CT	0	Some concerns	Some concerns	No concerns	No concerns	Major concerns	Major concerns	Very low
QSYQDP+CT:YXST+CT	0	Some concerns	Some concerns	No concerns	Major concerns	No concerns	Major concerns	Very low
SXBXP+CT:TXLC+CT	0	Some concerns	Some concerns	No concerns	Major concerns	No concerns	Major concerns	Very low
SXBXP+CT:XFZY+CT	0	No concerns	Some concerns	No concerns	Major concerns	No concerns	Major concerns	Very low
SXBXP+CT:YDXNTSC+CT	0	No concerns	Some concerns	No concerns	Major concerns	No concerns	Major concerns	Very low
SXBXP+CT:YXSC+CT	0	Some concerns	Some concerns	No concerns	Major concerns	No concerns	Major concerns	Very low
SXBXP+CT:YXST+CT	0	Some concerns	Some concerns	No concerns	Major concerns	No concerns	Major concerns	Very low
TXLC+CT:XFZY+CT	0	Some concerns	Some concerns	No concerns	Major concerns	No concerns	Major concerns	Very low
TXLC+CT:YDXNTSC+CT	0	Some concerns	Some concerns	No concerns	Major concerns	No concerns	Major concerns	Very low
TXLC+CT:YXSC+CT	0	Some concerns	Some concerns	No concerns	Major concerns	No concerns	Major concerns	Very low
TXLC+CT:YXST+CT	0	Some concerns	Some concerns	No concerns	Major concerns	No concerns	Major concerns	Very low
XFZY+CT:YDXNTSC+CT	0	No concerns	Some concerns	No concerns	Major concerns	No concerns	Major concerns	Very low
XFZY+CT:YXSC+CT	0	Some concerns	Some concerns	No concerns	Major concerns	No concerns	Major concerns	Very low
XFZY+CT:YXST+CT	0	Some concerns	Some concerns	No concerns	Major concerns	No concerns	Major concerns	Very low
YDXNTSC+CT:YXSC+CT	0	Some concerns	Some concerns	No concerns	No concerns	Major concerns	Major concerns	Very low
YDXNTSC+CT:YXST+CT	0	Some concerns	Some concerns	No concerns	Major concerns	No concerns	Major concerns	Very low
YXSC+CT:YXST+CT	0	Some concerns	Some concerns	No concerns	Major concerns	No concerns	Major concerns	Very low
TXLC+CTh PBG
Comparison	Number of studies	Within-study bias	Reporting bias	Indirectness	Imprecision	Heterogeneity	Incoherence	Confidence rating
CT:DZJTC+CT	1	No concerns	Some concerns	No concerns	No concerns	Major concerns	No concerns	Very low
CT:FFDSDP+CT	4	No concerns	Some concerns	No concerns	No concerns	No concerns	No concerns	Moderate
CT:FRTMC+CT	1	No concerns	Some concerns	No concerns	No concerns	No concerns	No concerns	Moderate
CT:GXNT+CT	1	Some concerns	Some concerns	No concerns	Major concerns	No concerns	No concerns	Very low
CT:GXXKAC+CT	1	Some concerns	Some concerns	No concerns	Major concerns	No concerns	No concerns	Very low
CT:JLDG+CT	2	No concerns	Some concerns	No concerns	No concerns	No concerns	No concerns	Moderate
CT:LWDHP+CT	2	No concerns	Some concerns	No concerns	Major concerns	No concerns	No concerns	Very low
CT:QSYQDP+CT	2	No concerns	Some concerns	No concerns	No concerns	No concerns	No concerns	Moderate
CT:SXBXP+CT	6	No concerns	Some concerns	No concerns	No concerns	No concerns	No concerns	Moderate
CT:TXLC+CT	1	Some concerns	Some concerns	No concerns	No concerns	No concerns	No concerns	Low
CT:XFZY+CT	2	No concerns	Some concerns	No concerns	No concerns	No concerns	No concerns	Moderate
CT:YDXNTSC+CT	1	No concerns	Some concerns	No concerns	No concerns	No concerns	No concerns	Moderate
CT:YXSC+CT	1	Some concerns	Some concerns	No concerns	No concerns	No concerns	No concerns	Low
CT:YXST+CT	1	Some concerns	Some concerns	No concerns	No concerns	No concerns	No concerns	Low
DZJTC+CT:FFDSDP+CT	0	No concerns	Some concerns	No concerns	No concerns	No concerns	No concerns	Moderate
DZJTC+CT:FRTMC+CT	0	No concerns	Some concerns	No concerns	Major concerns	No concerns	No concerns	Very low
DZJTC+CT:GXNT+CT	0	Some concerns	Some concerns	No concerns	Major concerns	No concerns	No concerns	Very low
DZJTC+CT:GXXKAC+CT	0	Some concerns	Some concerns	No concerns	Major concerns	No concerns	No concerns	Very low
DZJTC+CT:JLDG+CT	0	No concerns	Some concerns	No concerns	No concerns	No concerns	No concerns	Moderate
DZJTC+CT:LWDHP+CT	0	No concerns	Some concerns	No concerns	Major concerns	No concerns	No concerns	Very low
DZJTC+CT:QSYQDP+CT	0	No concerns	Some concerns	No concerns	No concerns	No concerns	No concerns	Moderate
DZJTC+CT:SXBXP+CT	0	No concerns	Some concerns	No concerns	No concerns	No concerns	No concerns	Moderate
DZJTC+CT:TXLC+CT	0	Some concerns	Some concerns	No concerns	No concerns	No concerns	No concerns	Low
DZJTC+CT:XFZY+CT	0	No concerns	Some concerns	No concerns	Major concerns	No concerns	No concerns	Very low
DZJTC+CT:YDXNTSC+CT	0	No concerns	Some concerns	No concerns	Major concerns	No concerns	No concerns	Very low
DZJTC+CT:YXSC+CT	0	Some concerns	Some concerns	No concerns	Major concerns	No concerns	No concerns	Very low
DZJTC+CT:YXST+CT	0	Some concerns	Some concerns	No concerns	Major concerns	No concerns	No concerns	Very low
FFDSDP+CT:FRTMC+CT	0	No concerns	Some concerns	No concerns	Major concerns	No concerns	No concerns	Very low
FFDSDP+CT:GXNT+CT	0	Some concerns	Some concerns	No concerns	No concerns	No concerns	No concerns	Low
FFDSDP+CT:GXXKAC+CT	0	Some concerns	Some concerns	No concerns	No concerns	No concerns	No concerns	Low
FFDSDP+CT:JLDG+CT	0	No concerns	Some concerns	No concerns	Major concerns	No concerns	No concerns	Very low
FFDSDP+CT:LWDHP+CT	0	No concerns	Some concerns	No concerns	No concerns	No concerns	No concerns	Moderate
FFDSDP+CT:QSYQDP+CT	0	No concerns	Some concerns	No concerns	Major concerns	No concerns	No concerns	Very low
FFDSDP+CT:SXBXP+CT	0	No concerns	Some concerns	No concerns	Major concerns	No concerns	No concerns	Very low
FFDSDP+CT:TXLC+CT	0	Some concerns	Some concerns	No concerns	No concerns	No concerns	No concerns	Low
FFDSDP+CT:XFZY+CT	0	No concerns	Some concerns	No concerns	Major concerns	No concerns	No concerns	Very low
FFDSDP+CT:YDXNTSC+CT	0	No concerns	Some concerns	No concerns	Major concerns	No concerns	No concerns	Very low
FFDSDP+CT:YXSC+CT	0	Some concerns	Some concerns	No concerns	Major concerns	No concerns	No concerns	Very low
FFDSDP+CT:YXST+CT	0	Some concerns	Some concerns	No concerns	Major concerns	No concerns	No concerns	Very low
FRTMC+CT:GXNT+CT	0	Some concerns	Some concerns	No concerns	Major concerns	No concerns	No concerns	Very low
FRTMC+CT:GXXKAC+CT	0	Some concerns	Some concerns	No concerns	Major concerns	No concerns	No concerns	Very low
FRTMC+CT:JLDG+CT	0	No concerns	Some concerns	No concerns	Major concerns	No concerns	No concerns	Very low
FRTMC+CT:LWDHP+CT	0	No concerns	Some concerns	No concerns	Major concerns	No concerns	No concerns	Very low
FRTMC+CT:QSYQDP+CT	0	No concerns	Some concerns	No concerns	Major concerns	No concerns	No concerns	Very low
FRTMC+CT:SXBXP+CT	0	No concerns	Some concerns	No concerns	Major concerns	No concerns	No concerns	Very low
FRTMC+CT:TXLC+CT	0	Some concerns	Some concerns	No concerns	No concerns	No concerns	No concerns	Low
FRTMC+CT:XFZY+CT	0	No concerns	Some concerns	No concerns	Major concerns	No concerns	No concerns	Very low
FRTMC+CT:YDXNTSC+CT	0	No concerns	Some concerns	No concerns	Major concerns	No concerns	No concerns	Very low
FRTMC+CT:YXSC+CT	0	Some concerns	Some concerns	No concerns	Major concerns	No concerns	No concerns	Very low
FRTMC+CT:YXST+CT	0	Some concerns	Some concerns	No concerns	Major concerns	No concerns	No concerns	Very low
GXNT+CT:GXXKAC+CT	0	Some concerns	Some concerns	No concerns	Major concerns	No concerns	No concerns	Very low
GXNT+CT:JLDG+CT	0	Some concerns	Some concerns	No concerns	No concerns	No concerns	No concerns	Low
GXNT+CT:LWDHP+CT	0	Some concerns	Some concerns	No concerns	Major concerns	No concerns	No concerns	Very low
GXNT+CT:QSYQDP+CT	0	Some concerns	Some concerns	No concerns	No concerns	No concerns	No concerns	Low
GXNT+CT:SXBXP+CT	0	Some concerns	Some concerns	No concerns	No concerns	No concerns	No concerns	Low
GXNT+CT:TXLC+CT	0	Some concerns	Some concerns	No concerns	No concerns	No concerns	No concerns	Low
GXNT+CT:XFZY+CT	0	Some concerns	Some concerns	No concerns	No concerns	No concerns	No concerns	Low
GXNT+CT:YDXNTSC+CT	0	Some concerns	Some concerns	No concerns	Major concerns	No concerns	No concerns	Very low
GXNT+CT:YXSC+CT	0	Some concerns	Some concerns	No concerns	No concerns	No concerns	No concerns	Low
GXNT+CT:YXST+CT	0	Some concerns	Some concerns	No concerns	No concerns	Major concerns	No concerns	Very low
GXXKAC+CT:JLDG+CT	0	Some concerns	Some concerns	No concerns	No concerns	No concerns	No concerns	Low
GXXKAC+CT:LWDHP+CT	0	Some concerns	Some concerns	No concerns	Major concerns	No concerns	No concerns	Very low
GXXKAC+CT:QSYQDP+CT	0	Some concerns	Some concerns	No concerns	No concerns	No concerns	No concerns	Low
GXXKAC+CT:SXBXP+CT	0	Some concerns	Some concerns	No concerns	No concerns	No concerns	No concerns	Low
GXXKAC+CT:TXLC+CT	0	Some concerns	Some concerns	No concerns	No concerns	No concerns	No concerns	Low
GXXKAC+CT:XFZY+CT	0	Some concerns	Some concerns	No concerns	No concerns	No concerns	No concerns	Low
GXXKAC+CT:YDXNTSC+CT	0	Some concerns	Some concerns	No concerns	Major concerns	No concerns	No concerns	Very low
GXXKAC+CT:YXSC+CT	0	Some concerns	Some concerns	No concerns	No concerns	No concerns	No concerns	Low
GXXKAC+CT:YXST+CT	0	Some concerns	Some concerns	No concerns	Major concerns	No concerns	No concerns	Very low
JLDG+CT:LWDHP+CT	0	No concerns	Some concerns	No concerns	No concerns	No concerns	No concerns	Moderate
JLDG+CT:QSYQDP+CT	0	No concerns	Some concerns	No concerns	Major concerns	No concerns	No concerns	Very low
JLDG+CT:SXBXP+CT	0	No concerns	Some concerns	No concerns	Major concerns	No concerns	No concerns	Very low
JLDG+CT:TXLC+CT	0	Some concerns	Some concerns	No concerns	No concerns	Major concerns	No concerns	Very low
JLDG+CT:XFZY+CT	0	No concerns	Some concerns	No concerns	Major concerns	No concerns	No concerns	Very low
JLDG+CT:YDXNTSC+CT	0	No concerns	Some concerns	No concerns	Major concerns	No concerns	No concerns	Very low
JLDG+CT:YXSC+CT	0	Some concerns	Some concerns	No concerns	Major concerns	No concerns	No concerns	Very low
JLDG+CT:YXST+CT	0	Some concerns	Some concerns	No concerns	Major concerns	No concerns	No concerns	Very low
LWDHP+CT:QSYQDP+CT	0	No concerns	Some concerns	No concerns	No concerns	No concerns	No concerns	Moderate
LWDHP+CT:SXBXP+CT	0	No concerns	Some concerns	No concerns	No concerns	No concerns	No concerns	Moderate
LWDHP+CT:TXLC+CT	0	Some concerns	Some concerns	No concerns	No concerns	No concerns	No concerns	Low
LWDHP+CT:XFZY+CT	0	No concerns	Some concerns	No concerns	Major concerns	No concerns	No concerns	Very low
LWDHP+CT:YDXNTSC+CT	0	No concerns	Some concerns	No concerns	Major concerns	No concerns	No concerns	Very low
LWDHP+CT:YXSC+CT	0	Some concerns	Some concerns	No concerns	Major concerns	No concerns	No concerns	Very low
LWDHP+CT:YXST+CT	0	Some concerns	Some concerns	No concerns	Major concerns	No concerns	No concerns	Very low
QSYQDP+CT:SXBXP+CT	0	No concerns	Some concerns	No concerns	Major concerns	No concerns	No concerns	Very low
QSYQDP+CT:TXLC+CT	0	Some concerns	Some concerns	No concerns	No concerns	No concerns	No concerns	Low
QSYQDP+CT:XFZY+CT	0	No concerns	Some concerns	No concerns	Major concerns	No concerns	No concerns	Very low
QSYQDP+CT:YDXNTSC+CT	0	No concerns	Some concerns	No concerns	Major concerns	No concerns	No concerns	Very low
QSYQDP+CT:YXSC+CT	0	Some concerns	Some concerns	No concerns	Major concerns	No concerns	No concerns	Very low
QSYQDP+CT:YXST+CT	0	Some concerns	Some concerns	No concerns	Major concerns	No concerns	No concerns	Very low
SXBXP+CT:TXLC+CT	0	Some concerns	Some concerns	No concerns	No concerns	No concerns	No concerns	Low
SXBXP+CT:XFZY+CT	0	No concerns	Some concerns	No concerns	Major concerns	No concerns	No concerns	Very low
SXBXP+CT:YDXNTSC+CT	0	No concerns	Some concerns	No concerns	Major concerns	No concerns	No concerns	Very low
SXBXP+CT:YXSC+CT	0	Some concerns	Some concerns	No concerns	Major concerns	No concerns	No concerns	Very low
SXBXP+CT:YXST+CT	0	Some concerns	Some concerns	No concerns	Major concerns	No concerns	No concerns	Very low
TXLC+CT:XFZY+CT	0	Some concerns	Some concerns	No concerns	No concerns	No concerns	No concerns	Low
TXLC+CT:YDXNTSC+CT	0	Some concerns	Some concerns	No concerns	No concerns	Major concerns	No concerns	Very low
TXLC+CT:YXSC+CT	0	Some concerns	Some concerns	No concerns	No concerns	Major concerns	No concerns	Very low
TXLC+CT:YXST+CT	0	Some concerns	Some concerns	No concerns	Major concerns	No concerns	No concerns	Very low
XFZY+CT:YDXNTSC+CT	0	No concerns	Some concerns	No concerns	Major concerns	No concerns	No concerns	Very low
XFZY+CT:YXSC+CT	0	Some concerns	Some concerns	No concerns	Major concerns	No concerns	No concerns	Very low
XFZY+CT:YXST+CT	0	Some concerns	Some concerns	No concerns	Major concerns	No concerns	No concerns	Very low
YDXNTSC+CT:YXSC+CT	0	Some concerns	Some concerns	No concerns	Major concerns	No concerns	No concerns	Very low
YDXNTSC+CT:YXST+CT	0	Some concerns	Some concerns	No concerns	Major concerns	No concerns	No concerns	Very low
YXSC+CT:YXST+CT	0	Some concerns	Some concerns	No concerns	Major concerns	No concerns	No concerns	Very low
HbASXBXP+CTc
Comparison	Number of studies	Within-study bias	Reporting bias	Indirectness	Imprecision	Heterogeneity	Incoherence	Confidence rating
CT:DZJTC+CT	1	No concerns	Some concerns	No concerns	No concerns	Major concerns	Major concerns	Very low
CT:FFDSDP+CT	4	No concerns	Some concerns	No concerns	No concerns	No concerns	Major concerns	Very low
CT:FRTMC+CT	1	No concerns	Some concerns	No concerns	No concerns	Major concerns	Major concerns	Very low
CT:GXNT+CT	2	No concerns	Some concerns	No concerns	No concerns	No concerns	Major concerns	Very low
CT:JLDG+CT	2	No concerns	Some concerns	No concerns	No concerns	Major concerns	Major concerns	Very low
CT:QSYQDP+CT	2	No concerns	Some concerns	No concerns	No concerns	Major concerns	Major concerns	Very low
CT:SXBXP+CT	5	No concerns	Some concerns	No concerns	No concerns	Major concerns	Major concerns	Very low
CT:TXLC+CT	2	Some concerns	Some concerns	No concerns	No concerns	Major concerns	Major concerns	Very low
CT:XFZY+CT	1	Some concerns	Some concerns	No concerns	Major concerns	No concerns	Major concerns	Very low
CT:YXSC+CT	1	Some concerns	Some concerns	No concerns	No concerns	Major concerns	Major concerns	Very low
CT:YXST+CT	1	Some concerns	Some concerns	No concerns	No concerns	Major concerns	Major concerns	Very low
DZJTC+CT:FFDSDP+CT	0	No concerns	Some concerns	No concerns	No concerns	Major concerns	Major concerns	Very low
DZJTC+CT:FRTMC+CT	0	No concerns	Some concerns	No concerns	Major concerns	No concerns	Major concerns	Very low
DZJTC+CT:GXNT+CT	0	No concerns	Some concerns	No concerns	No concerns	Major concerns	Major concerns	Very low
DZJTC+CT:JLDG+CT	0	No concerns	Some concerns	No concerns	No concerns	Major concerns	Major concerns	Very low
DZJTC+CT:QSYQDP+CT	0	No concerns	Some concerns	No concerns	No concerns	Major concerns	Major concerns	Very low
DZJTC+CT:SXBXP+CT	0	No concerns	Some concerns	No concerns	No concerns	Major concerns	Major concerns	Very low
DZJTC+CT:TXLC+CT	0	Some concerns	Some concerns	No concerns	No concerns	Major concerns	Major concerns	Very low
DZJTC+CT:XFZY+CT	0	Some concerns	Some concerns	No concerns	Major concerns	No concerns	Major concerns	Very low
DZJTC+CT:YXSC+CT	0	Some concerns	Some concerns	No concerns	Major concerns	No concerns	Major concerns	Very low
DZJTC+CT:YXST+CT	0	Some concerns	Some concerns	No concerns	Major concerns	No concerns	Major concerns	Very low
FFDSDP+CT:FRTMC+CT	0	No concerns	Some concerns	No concerns	No concerns	Major concerns	Major concerns	Very low
FFDSDP+CT:GXNT+CT	0	No concerns	Some concerns	No concerns	Major concerns	No concerns	Major concerns	Very low
FFDSDP+CT:JLDG+CT	0	No concerns	Some concerns	No concerns	Major concerns	No concerns	Major concerns	Very low
FFDSDP+CT:QSYQDP+CT	0	No concerns	Some concerns	No concerns	Major concerns	No concerns	Major concerns	Very low
FFDSDP+CT:SXBXP+CT	0	No concerns	Some concerns	No concerns	No concerns	Major concerns	Major concerns	Very low
FFDSDP+CT:TXLC+CT	0	Some concerns	Some concerns	No concerns	Major concerns	No concerns	Major concerns	Very low
FFDSDP+CT:XFZY+CT	0	Some concerns	Some concerns	No concerns	Major concerns	No concerns	Major concerns	Very low
FFDSDP+CT:YXSC+CT	0	Some concerns	Some concerns	No concerns	No concerns	Major concerns	Major concerns	Very low
FFDSDP+CT:YXST+CT	0	Some concerns	Some concerns	No concerns	No concerns	Major concerns	Major concerns	Very low
FRTMC+CT:GXNT+CT	0	No concerns	Some concerns	No concerns	No concerns	Major concerns	Major concerns	Very low
FRTMC+CT:JLDG+CT	0	No concerns	Some concerns	No concerns	No concerns	Major concerns	Major concerns	Very low
FRTMC+CT:QSYQDP+CT	0	No concerns	Some concerns	No concerns	No concerns	Major concerns	Major concerns	Very low
FRTMC+CT:SXBXP+CT	0	No concerns	Some concerns	No concerns	No concerns	Major concerns	Major concerns	Very low
FRTMC+CT:TXLC+CT	0	Some concerns	Some concerns	No concerns	No concerns	Major concerns	Major concerns	Very low
FRTMC+CT:XFZY+CT	0	Some concerns	Some concerns	No concerns	Major concerns	No concerns	Major concerns	Very low
FRTMC+CT:YXSC+CT	0	Some concerns	Some concerns	No concerns	Major concerns	No concerns	Major concerns	Very low
FRTMC+CT:YXST+CT	0	Some concerns	Some concerns	No concerns	Major concerns	No concerns	Major concerns	Very low
GXNT+CT:JLDG+CT	0	No concerns	Some concerns	No concerns	Major concerns	No concerns	Major concerns	Very low
GXNT+CT:QSYQDP+CT	0	No concerns	Some concerns	No concerns	Major concerns	No concerns	Major concerns	Very low
GXNT+CT:SXBXP+CT	0	No concerns	Some concerns	No concerns	No concerns	Major concerns	Major concerns	Very low
GXNT+CT:TXLC+CT	0	Some concerns	Some concerns	No concerns	Major concerns	No concerns	Major concerns	Very low
GXNT+CT:XFZY+CT	0	Some concerns	Some concerns	No concerns	Major concerns	No concerns	Major concerns	Very low
GXNT+CT:YXSC+CT	0	Some concerns	Some concerns	No concerns	No concerns	Major concerns	Major concerns	Very low
GXNT+CT:YXST+CT	0	Some concerns	Some concerns	No concerns	No concerns	Major concerns	Major concerns	Very low
JLDG+CT:QSYQDP+CT	0	No concerns	Some concerns	No concerns	Major concerns	No concerns	Major concerns	Very low
JLDG+CT:SXBXP+CT	0	No concerns	Some concerns	No concerns	No concerns	Major concerns	Major concerns	Very low
JLDG+CT:TXLC+CT	0	Some concerns	Some concerns	No concerns	Major concerns	No concerns	Major concerns	Very low
JLDG+CT:XFZY+CT	0	Some concerns	Some concerns	No concerns	Major concerns	No concerns	Major concerns	Very low
JLDG+CT:YXSC+CT	0	Some concerns	Some concerns	No concerns	No concerns	Major concerns	Major concerns	Very low
JLDG+CT:YXST+CT	0	Some concerns	Some concerns	No concerns	No concerns	Major concerns	Major concerns	Very low
QSYQDP+CT:SXBXP+CT	0	No concerns	Some concerns	No concerns	Major concerns	No concerns	Major concerns	Very low
QSYQDP+CT:TXLC+CT	0	Some concerns	Some concerns	No concerns	No concerns	Major concerns	Major concerns	Very low
QSYQDP+CT:XFZY+CT	0	Some concerns	Some concerns	No concerns	Major concerns	No concerns	Major concerns	Very low
QSYQDP+CT:YXSC+CT	0	Some concerns	Some concerns	No concerns	Major concerns	No concerns	Major concerns	Very low
QSYQDP+CT:YXST+CT	0	Some concerns	Some concerns	No concerns	Major concerns	No concerns	Major concerns	Very low
SXBXP+CT:TXLC+CT	0	Some concerns	Some concerns	No concerns	No concerns	Major concerns	Major concerns	Very low
SXBXP+CT:XFZY+CT	0	Some concerns	Some concerns	No concerns	Major concerns	No concerns	Major concerns	Very low
SXBXP+CT:YXSC+CT	0	Some concerns	Some concerns	No concerns	Major concerns	No concerns	Major concerns	Very low
SXBXP+CT:YXST+CT	0	Some concerns	Some concerns	No concerns	Major concerns	No concerns	Major concerns	Very low
TXLC+CT:XFZY+CT	0	Some concerns	Some concerns	No concerns	Major concerns	No concerns	Major concerns	Very low
TXLC+CT:YXSC+CT	0	Some concerns	Some concerns	No concerns	No concerns	Major concerns	Major concerns	Very low
TXLC+CT:YXST+CT	0	Some concerns	Some concerns	No concerns	No concerns	Major concerns	Major concerns	Very low
XFZY+CT:YXSC+CT	0	Some concerns	Some concerns	No concerns	Major concerns	No concerns	Major concerns	Very low
XFZY+CT:YXST+CT	0	Some concerns	Some concerns	No concerns	Major concerns	No concerns	Major concerns	Very low
YXSC+CT:YXST+CT	0	Some concerns	Some concerns	No concerns	Major concerns	No concerns	Major concerns	Very low
TC
Comparison	Number of studies	Within-study bias	Reporting bias	Indirectness	Imprecision	Heterogeneity	Incoherence	Confidence rating
CT:DZJTC+CT	2	Some concerns	Some concerns	No concerns	No concerns	Major concerns	Major concerns	Very low
CT:FFDSDP+CT	1	Some concerns	Some concerns	No concerns	No concerns	Major concerns	Major concerns	Very low
CT:FRTMC+CT	1	No concerns	Some concerns	No concerns	No concerns	Major concerns	Major concerns	Very low
CT:GXNT+CT	2	Some concerns	Some concerns	No concerns	No concerns	Major concerns	Major concerns	Very low
CT:GXXKAC+CT	1	No concerns	Some concerns	No concerns	Major concerns	No concerns	Major concerns	Very low
CT:JLDG+CT	1	Some concerns	Some concerns	No concerns	No concerns	Major concerns	Major concerns	Very low
CT:QSYQDP+CT	1	Some concerns	Some concerns	No concerns	No concerns	Major concerns	Major concerns	Very low
CT:SXBXP+CT	9	Some concerns	Some concerns	No concerns	No concerns	Major concerns	Major concerns	Very low
CT:TXLC+CT	5	Some concerns	Some concerns	No concerns	No concerns	Major concerns	Major concerns	Very low
CT:XFZY+CT	2	Some concerns	Some concerns	No concerns	No concerns	Major concerns	Major concerns	Very low
CT:YDXNTSC+CT	2	No concerns	Some concerns	No concerns	No concerns	Major concerns	Major concerns	Very low
DZJTC+CT:FFDSDP+CT	0	Some concerns	Some concerns	No concerns	No concerns	Major concerns	Major concerns	Very low
DZJTC+CT:FRTMC+CT	0	Some concerns	Some concerns	No concerns	Major concerns	No concerns	Major concerns	Very low
DZJTC+CT:GXNT+CT	0	Some concerns	Some concerns	No concerns	No concerns	Major concerns	Major concerns	Very low
DZJTC+CT:GXXKAC+CT	0	Some concerns	Some concerns	No concerns	No concerns	Major concerns	Major concerns	Very low
DZJTC+CT:JLDG+CT	0	Some concerns	Some concerns	No concerns	No concerns	No concerns	Major concerns	Very low
DZJTC+CT:QSYQDP+CT	0	Some concerns	Some concerns	No concerns	Major concerns	No concerns	Major concerns	Very low
DZJTC+CT:SXBXP+CT	0	Some concerns	Some concerns	No concerns	Major concerns	No concerns	Major concerns	Very low
DZJTC+CT:TXLC+CT	0	Some concerns	Some concerns	No concerns	No concerns	Major concerns	Major concerns	Very low
DZJTC+CT:XFZY+CT	0	Some concerns	Some concerns	No concerns	Major concerns	No concerns	Major concerns	Very low
DZJTC+CT:YDXNTSC+CT	0	Some concerns	Some concerns	No concerns	Major concerns	No concerns	Major concerns	Very low
FFDSDP+CT:FRTMC+CT	0	Some concerns	Some concerns	No concerns	No concerns	Major concerns	Major concerns	Very low
FFDSDP+CT:GXNT+CT	0	Some concerns	Some concerns	No concerns	Major concerns	No concerns	Major concerns	Very low
FFDSDP+CT:GXXKAC+CT	0	Some concerns	Some concerns	No concerns	No concerns	Major concerns	Major concerns	Very low
FFDSDP+CT:JLDG+CT	0	Some concerns	Some concerns	No concerns	No concerns	Major concerns	Major concerns	Very low
FFDSDP+CT:QSYQDP+CT	0	Some concerns	Some concerns	No concerns	Major concerns	No concerns	Major concerns	Very low
FFDSDP+CT:SXBXP+CT	0	Some concerns	Some concerns	No concerns	No concerns	Major concerns	Major concerns	Very low
FFDSDP+CT:TXLC+CT	0	Some concerns	Some concerns	No concerns	No concerns	Major concerns	Major concerns	Very low
FFDSDP+CT:XFZY+CT	0	Some concerns	Some concerns	No concerns	No concerns	Major concerns	Major concerns	Very low
FFDSDP+CT:YDXNTSC+CT	0	Some concerns	Some concerns	No concerns	No concerns	Major concerns	Major concerns	Very low
FRTMC+CT:GXNT+CT	0	No concerns	Some concerns	No concerns	No concerns	Major concerns	Major concerns	Very low
FRTMC+CT:GXXKAC+CT	0	No concerns	Some concerns	No concerns	No concerns	Major concerns	Major concerns	Very low
FRTMC+CT:JLDG+CT	0	Some concerns	Some concerns	No concerns	No concerns	No concerns	Major concerns	Very low
FRTMC+CT:QSYQDP+CT	0	Some concerns	Some concerns	No concerns	Major concerns	No concerns	Major concerns	Very low
FRTMC+CT:SXBXP+CT	0	No concerns	Some concerns	No concerns	No concerns	Major concerns	Major concerns	Very low
FRTMC+CT:TXLC+CT	0	No concerns	Some concerns	No concerns	No concerns	Major concerns	Major concerns	Very low
FRTMC+CT:XFZY+CT	0	Some concerns	Some concerns	No concerns	No concerns	Major concerns	Major concerns	Very low
FRTMC+CT:YDXNTSC+CT	0	No concerns	Some concerns	No concerns	Major concerns	No concerns	Major concerns	Very low
GXNT+CT:GXXKAC+CT	0	No concerns	Some concerns	No concerns	Major concerns	No concerns	Major concerns	Very low
GXNT+CT:JLDG+CT	0	Some concerns	Some concerns	No concerns	No concerns	No concerns	Major concerns	Very low
GXNT+CT:QSYQDP+CT	0	Some concerns	Some concerns	No concerns	Major concerns	No concerns	Major concerns	Very low
GXNT+CT:SXBXP+CT	0	Some concerns	Some concerns	No concerns	No concerns	Major concerns	Major concerns	Very low
GXNT+CT:TXLC+CT	0	Some concerns	Some concerns	No concerns	No concerns	Major concerns	Major concerns	Very low
GXNT+CT:XFZY+CT	0	Some concerns	Some concerns	No concerns	Major concerns	No concerns	Major concerns	Very low
GXNT+CT:YDXNTSC+CT	0	No concerns	Some concerns	No concerns	No concerns	Major concerns	Major concerns	Very low
GXXKAC+CT:JLDG+CT	0	Some concerns	Some concerns	No concerns	No concerns	Major concerns	Major concerns	Very low
GXXKAC+CT:QSYQDP+CT	0	Some concerns	Some concerns	No concerns	No concerns	Major concerns	Major concerns	Very low
GXXKAC+CT:SXBXP+CT	0	No concerns	Some concerns	No concerns	No concerns	Major concerns	Major concerns	Very low
GXXKAC+CT:TXLC+CT	0	No concerns	Some concerns	No concerns	No concerns	Major concerns	Major concerns	Very low
GXXKAC+CT:XFZY+CT	0	Some concerns	Some concerns	No concerns	No concerns	Major concerns	Major concerns	Very low
GXXKAC+CT:YDXNTSC+CT	0	No concerns	Some concerns	No concerns	No concerns	Major concerns	Major concerns	Very low
JLDG+CT:QSYQDP+CT	0	Some concerns	Some concerns	No concerns	No concerns	No concerns	Major concerns	Very low
JLDG+CT:SXBXP+CT	0	Some concerns	Some concerns	No concerns	No concerns	No concerns	Major concerns	Very low
JLDG+CT:TXLC+CT	0	Some concerns	Some concerns	No concerns	No concerns	No concerns	Major concerns	Very low
JLDG+CT:XFZY+CT	0	Some concerns	Some concerns	No concerns	No concerns	No concerns	Major concerns	Very low
JLDG+CT:YDXNTSC+CT	0	Some concerns	Some concerns	No concerns	No concerns	No concerns	Major concerns	Very low
QSYQDP+CT:SXBXP+CT	0	Some concerns	Some concerns	No concerns	Major concerns	No concerns	Major concerns	Very low
QSYQDP+CT:TXLC+CT	0	Some concerns	Some concerns	No concerns	Major concerns	No concerns	Major concerns	Very low
QSYQDP+CT:XFZY+CT	0	Some concerns	Some concerns	No concerns	Major concerns	No concerns	Major concerns	Very low
QSYQDP+CT:YDXNTSC+CT	0	Some concerns	Some concerns	No concerns	Major concerns	No concerns	Major concerns	Very low
SXBXP+CT:TXLC+CT	0	Some concerns	Some concerns	No concerns	Major concerns	No concerns	Major concerns	Very low
SXBXP+CT:XFZY+CT	0	Some concerns	Some concerns	No concerns	Major concerns	No concerns	Major concerns	Very low
SXBXP+CT:YDXNTSC+CT	0	No concerns	Some concerns	No concerns	No concerns	Major concerns	Major concerns	Very low
TXLC+CT:XFZY+CT	0	Some concerns	Some concerns	No concerns	Major concerns	No concerns	Major concerns	Very low
TXLC+CT:YDXNTSC+CT	0	No concerns	Some concerns	No concerns	No concerns	Major concerns	Major concerns	Very low
XFZY+CT:YDXNTSC+CT	0	Some concerns	Some concerns	No concerns	Major concerns	No concerns	Major concerns	Very low
TG
Comparison	Number of studies	Within-study bias	Reporting bias	Indirectness	Imprecision	Heterogeneity	Incoherence	Confidence rating
CT:DZJTC+CT	1	No concerns	Some concerns	No concerns	Major concerns	No concerns	Major concerns	Very low
CT:FFDSDP+CT	1	Some concerns	Some concerns	No concerns	No concerns	Major concerns	Major concerns	Very low
CT:FRTMC+CT	1	No concerns	Some concerns	No concerns	No concerns	Major concerns	Major concerns	Very low
CT:GXNT+CT	2	No concerns	Some concerns	No concerns	No concerns	Major concerns	Major concerns	Very low
CT:JLDG+CT	1	Some concerns	Some concerns	No concerns	No concerns	Major concerns	Major concerns	Very low
CT:QSYQDP+CT	1	Some concerns	Some concerns	No concerns	No concerns	Major concerns	Major concerns	Very low
CT:SXBXP+CT	8	No concerns	Some concerns	No concerns	No concerns	Major concerns	Major concerns	Very low
CT:TXLC+CT	5	Some concerns	Some concerns	No concerns	No concerns	Major concerns	Major concerns	Very low
CT:XFZY+CT	2	Some concerns	Some concerns	No concerns	No concerns	Major concerns	Major concerns	Very low
CT:YDXNTSC+CT	3	No concerns	Some concerns	No concerns	No concerns	Major concerns	Major concerns	Very low
CT:YXSC+CT	2	Some concerns	Some concerns	No concerns	Major concerns	No concerns	Major concerns	Very low
DZJTC+CT:FFDSDP+CT	0	Some concerns	Some concerns	No concerns	No concerns	Major concerns	Major concerns	Very low
DZJTC+CT:FRTMC+CT	0	No concerns	Some concerns	No concerns	No concerns	Major concerns	Major concerns	Very low
DZJTC+CT:GXNT+CT	0	No concerns	Some concerns	No concerns	No concerns	Major concerns	Major concerns	Very low
DZJTC+CT:JLDG+CT	0	Some concerns	Some concerns	No concerns	No concerns	Major concerns	Major concerns	Very low
DZJTC+CT:QSYQDP+CT	0	Some concerns	Some concerns	No concerns	No concerns	Major concerns	Major concerns	Very low
DZJTC+CT:SXBXP+CT	0	No concerns	Some concerns	No concerns	No concerns	Major concerns	Major concerns	Very low
DZJTC+CT:TXLC+CT	0	No concerns	Some concerns	No concerns	No concerns	Major concerns	Major concerns	Very low
DZJTC+CT:XFZY+CT	0	Some concerns	Some concerns	No concerns	No concerns	Major concerns	Major concerns	Very low
DZJTC+CT:YDXNTSC+CT	0	No concerns	Some concerns	No concerns	No concerns	Major concerns	Major concerns	Very low
DZJTC+CT:YXSC+CT	0	Some concerns	Some concerns	No concerns	Major concerns	No concerns	Major concerns	Very low
FFDSDP+CT:FRTMC+CT	0	Some concerns	Some concerns	No concerns	Major concerns	No concerns	Major concerns	Very low
FFDSDP+CT:GXNT+CT	0	Some concerns	Some concerns	No concerns	Major concerns	No concerns	Major concerns	Very low
FFDSDP+CT:JLDG+CT	0	Some concerns	Some concerns	No concerns	Major concerns	No concerns	Major concerns	Very low
FFDSDP+CT:QSYQDP+CT	0	Some concerns	Some concerns	No concerns	No concerns	Major concerns	Major concerns	Very low
FFDSDP+CT:SXBXP+CT	0	Some concerns	Some concerns	No concerns	No concerns	Major concerns	Major concerns	Very low
FFDSDP+CT:TXLC+CT	0	Some concerns	Some concerns	No concerns	Major concerns	No concerns	Major concerns	Very low
FFDSDP+CT:XFZY+CT	0	Some concerns	Some concerns	No concerns	Major concerns	No concerns	Major concerns	Very low
FFDSDP+CT:YDXNTSC+CT	0	Some concerns	Some concerns	No concerns	Major concerns	No concerns	Major concerns	Very low
FFDSDP+CT:YXSC+CT	0	Some concerns	Some concerns	No concerns	Major concerns	No concerns	Major concerns	Very low
FRTMC+CT:GXNT+CT	0	No concerns	Some concerns	No concerns	Major concerns	No concerns	Major concerns	Very low
FRTMC+CT:JLDG+CT	0	Some concerns	Some concerns	No concerns	Major concerns	No concerns	Major concerns	Very low
FRTMC+CT:QSYQDP+CT	0	Some concerns	Some concerns	No concerns	Major concerns	No concerns	Major concerns	Very low
FRTMC+CT:SXBXP+CT	0	No concerns	Some concerns	No concerns	No concerns	Major concerns	Major concerns	Very low
FRTMC+CT:TXLC+CT	0	No concerns	Some concerns	No concerns	Major concerns	No concerns	Major concerns	Very low
FRTMC+CT:XFZY+CT	0	Some concerns	Some concerns	No concerns	Major concerns	No concerns	Major concerns	Very low
FRTMC+CT:YDXNTSC+CT	0	No concerns	Some concerns	No concerns	Major concerns	No concerns	Major concerns	Very low
FRTMC+CT:YXSC+CT	0	Some concerns	Some concerns	No concerns	No concerns	Major concerns	Major concerns	Very low
GXNT+CT:JLDG+CT	0	Some concerns	Some concerns	No concerns	Major concerns	No concerns	Major concerns	Very low
GXNT+CT:QSYQDP+CT	0	Some concerns	Some concerns	No concerns	No concerns	Major concerns	Major concerns	Very low
GXNT+CT:SXBXP+CT	0	No concerns	Some concerns	No concerns	No concerns	Major concerns	Major concerns	Very low
GXNT+CT:TXLC+CT	0	Some concerns	Some concerns	No concerns	No concerns	Major concerns	Major concerns	Very low
GXNT+CT:XFZY+CT	0	Some concerns	Some concerns	No concerns	Major concerns	No concerns	Major concerns	Very low
GXNT+CT:YDXNTSC+CT	0	No concerns	Some concerns	No concerns	No concerns	Major concerns	Major concerns	Very low
GXNT+CT:YXSC+CT	0	Some concerns	Some concerns	No concerns	Major concerns	No concerns	Major concerns	Very low
JLDG+CT:QSYQDP+CT	0	Some concerns	Some concerns	No concerns	Major concerns	No concerns	Major concerns	Very low
JLDG+CT:SXBXP+CT	0	Some concerns	Some concerns	No concerns	No concerns	Major concerns	Major concerns	Very low
JLDG+CT:TXLC+CT	0	Some concerns	Some concerns	No concerns	Major concerns	No concerns	Major concerns	Very low
JLDG+CT:XFZY+CT	0	Some concerns	Some concerns	No concerns	Major concerns	No concerns	Major concerns	Very low
JLDG+CT:YDXNTSC+CT	0	Some concerns	Some concerns	No concerns	Major concerns	No concerns	Major concerns	Very low
JLDG+CT:YXSC+CT	0	Some concerns	Some concerns	No concerns	No concerns	Major concerns	Major concerns	Very low
QSYQDP+CT:SXBXP+CT	0	Some concerns	Some concerns	No concerns	No concerns	Major concerns	Major concerns	Very low
QSYQDP+CT:TXLC+CT	0	Some concerns	Some concerns	No concerns	Major concerns	No concerns	Major concerns	Very low
QSYQDP+CT:XFZY+CT	0	Some concerns	Some concerns	No concerns	No concerns	Major concerns	Major concerns	Very low
QSYQDP+CT:YDXNTSC+CT	0	Some concerns	Some concerns	No concerns	Major concerns	No concerns	Major concerns	Very low
QSYQDP+CT:YXSC+CT	0	Some concerns	Some concerns	No concerns	No concerns	Major concerns	Major concerns	Very low
SXBXP+CT:TXLC+CT	0	Some concerns	Some concerns	No concerns	No concerns	Major concerns	Major concerns	Very low
SXBXP+CT:XFZY+CT	0	Some concerns	Some concerns	No concerns	No concerns	Major concerns	Major concerns	Very low
SXBXP+CT:YDXNTSC+CT	0	No concerns	Some concerns	No concerns	No concerns	Major concerns	Major concerns	Very low
SXBXP+CT:YXSC+CT	0	Some concerns	Some concerns	No concerns	No concerns	Major concerns	Major concerns	Very low
TXLC+CT:XFZY+CT	0	Some concerns	Some concerns	No concerns	No concerns	Major concerns	Major concerns	Very low
TXLC+CT:YDXNTSC+CT	0	Some concerns	Some concerns	No concerns	Major concerns	No concerns	Major concerns	Very low
TXLC+CT:YXSC+CT	0	Some concerns	Some concerns	No concerns	No concerns	Major concerns	Major concerns	Very low
XFZY+CT:YDXNTSC+CT	0	Some concerns	Some concerns	No concerns	No concerns	Major concerns	Major concerns	Very low
XFZY+CT:YXSC+CT	0	Some concerns	Some concerns	No concerns	No concerns	Major concerns	Major concerns	Very low
YDXNTSC+CT:YXSC+CT	0	Some concerns	Some concerns	No concerns	No concerns	Major concerns	Major concerns	Very low
LDL-C
Comparison	Number of studies	Within-study bias	Reporting bias	Indirectness	Imprecision	Heterogeneity	Incoherence	Confidence rating
CT:DZJTC+CT	1	No concerns	Some concerns	No concerns	No concerns	Major concerns	Major concerns	Very low
CT:FRTMC+CT	1	No concerns	Some concerns	No concerns	No concerns	Major concerns	Major concerns	Very low
CT:GXNT+CT	1	Some concerns	Some concerns	No concerns	Major concerns	No concerns	Major concerns	Very low
CT:JLDG+CT	1	Some concerns	Some concerns	No concerns	No concerns	No concerns	Major concerns	Very low
CT:QSYQDP+CT	1	Some concerns	Some concerns	No concerns	Major concerns	No concerns	Major concerns	Very low
CT:SXBXP+CT	9	Some concerns	Some concerns	No concerns	No concerns	Major concerns	Major concerns	Very low
CT:TXLC+CT	4	Some concerns	Some concerns	No concerns	No concerns	Major concerns	Major concerns	Very low
CT:XFZY+CT	2	Some concerns	Some concerns	No concerns	No concerns	No concerns	Major concerns	Very low
CT:YDXNTSC+CT	1	Some concerns	Some concerns	No concerns	No concerns	Major concerns	Major concerns	Very low
CT:YXSC+CT	2	Some concerns	Some concerns	No concerns	No concerns	No concerns	Major concerns	Very low
DZJTC+CT:FRTMC+CT	0	No concerns	Some concerns	No concerns	Major concerns	No concerns	Major concerns	Very low
DZJTC+CT:GXNT+CT	0	Some concerns	Some concerns	No concerns	Major concerns	No concerns	Major concerns	Very low
DZJTC+CT:JLDG+CT	0	Some concerns	Some concerns	No concerns	No concerns	Major concerns	Major concerns	Very low
DZJTC+CT:QSYQDP+CT	0	Some concerns	Some concerns	No concerns	No concerns	Major concerns	Major concerns	Very low
DZJTC+CT:SXBXP+CT	0	No concerns	Some concerns	No concerns	Major concerns	No concerns	Major concerns	Very low
DZJTC+CT:TXLC+CT	0	Some concerns	Some concerns	No concerns	Major concerns	No concerns	Major concerns	Very low
DZJTC+CT:XFZY+CT	0	Some concerns	Some concerns	No concerns	Major concerns	No concerns	Major concerns	Very low
DZJTC+CT:YDXNTSC+CT	0	Some concerns	Some concerns	No concerns	Major concerns	No concerns	Major concerns	Very low
DZJTC+CT:YXSC+CT	0	Some concerns	Some concerns	No concerns	Major concerns	No concerns	Major concerns	Very low
FRTMC+CT:GXNT+CT	0	Some concerns	Some concerns	No concerns	Major concerns	No concerns	Major concerns	Very low
FRTMC+CT:JLDG+CT	0	Some concerns	Some concerns	No concerns	No concerns	Major concerns	Major concerns	Very low
FRTMC+CT:QSYQDP+CT	0	Some concerns	Some concerns	No concerns	No concerns	Major concerns	Major concerns	Very low
FRTMC+CT:SXBXP+CT	0	No concerns	Some concerns	No concerns	Major concerns	No concerns	Major concerns	Very low
FRTMC+CT:TXLC+CT	0	Some concerns	Some concerns	No concerns	Major concerns	No concerns	Major concerns	Very low
FRTMC+CT:XFZY+CT	0	Some concerns	Some concerns	No concerns	Major concerns	No concerns	Major concerns	Very low
FRTMC+CT:YDXNTSC+CT	0	Some concerns	Some concerns	No concerns	Major concerns	No concerns	Major concerns	Very low
FRTMC+CT:YXSC+CT	0	Some concerns	Some concerns	No concerns	No concerns	Major concerns	Major concerns	Very low
GXNT+CT:JLDG+CT	0	Some concerns	Some concerns	No concerns	No concerns	Major concerns	Major concerns	Very low
GXNT+CT:QSYQDP+CT	0	Some concerns	Some concerns	No concerns	Major concerns	No concerns	Major concerns	Very low
GXNT+CT:SXBXP+CT	0	Some concerns	Some concerns	No concerns	Major concerns	No concerns	Major concerns	Very low
GXNT+CT:TXLC+CT	0	Some concerns	Some concerns	No concerns	Major concerns	No concerns	Major concerns	Very low
GXNT+CT:XFZY+CT	0	Some concerns	Some concerns	No concerns	Major concerns	No concerns	Major concerns	Very low
GXNT+CT:YDXNTSC+CT	0	Some concerns	Some concerns	No concerns	Major concerns	No concerns	Major concerns	Very low
GXNT+CT:YXSC+CT	0	Some concerns	Some concerns	No concerns	No concerns	Major concerns	Major concerns	Very low
JLDG+CT:QSYQDP+CT	0	Some concerns	Some concerns	No concerns	No concerns	No concerns	Major concerns	Very low
JLDG+CT:SXBXP+CT	0	Some concerns	Some concerns	No concerns	No concerns	Major concerns	Major concerns	Very low
JLDG+CT:TXLC+CT	0	Some concerns	Some concerns	No concerns	No concerns	No concerns	Major concerns	Very low
JLDG+CT:XFZY+CT	0	Some concerns	Some concerns	No concerns	No concerns	Major concerns	Major concerns	Very low
JLDG+CT:YDXNTSC+CT	0	Some concerns	Some concerns	No concerns	Major concerns	No concerns	Major concerns	Very low
JLDG+CT:YXSC+CT	0	Some concerns	Some concerns	No concerns	No concerns	Major concerns	Major concerns	Very low
QSYQDP+CT:SXBXP+CT	0	Some concerns	Some concerns	No concerns	No concerns	Major concerns	Major concerns	Very low
QSYQDP+CT:TXLC+CT	0	Some concerns	Some concerns	No concerns	No concerns	Major concerns	Major concerns	Very low
QSYQDP+CT:XFZY+CT	0	Some concerns	Some concerns	No concerns	No concerns	Major concerns	Major concerns	Very low
QSYQDP+CT:YDXNTSC+CT	0	Some concerns	Some concerns	No concerns	No concerns	Major concerns	Major concerns	Very low
QSYQDP+CT:YXSC+CT	0	Some concerns	Some concerns	No concerns	No concerns	Major concerns	Major concerns	Very low
SXBXP+CT:TXLC+CT	0	Some concerns	Some concerns	No concerns	Major concerns	No concerns	Major concerns	Very low
SXBXP+CT:XFZY+CT	0	Some concerns	Some concerns	No concerns	No concerns	Major concerns	Major concerns	Very low
SXBXP+CT:YDXNTSC+CT	0	Some concerns	Some concerns	No concerns	Major concerns	No concerns	Major concerns	Very low
SXBXP+CT:YXSC+CT	0	Some concerns	Some concerns	No concerns	No concerns	Major concerns	Major concerns	Very low
TXLC+CT:XFZY+CT	0	Some concerns	Some concerns	No concerns	No concerns	Major concerns	Major concerns	Very low
TXLC+CT:YDXNTSC+CT	0	Some concerns	Some concerns	No concerns	Major concerns	No concerns	Major concerns	Very low
TXLC+CT:YXSC+CT	0	Some concerns	Some concerns	No concerns	No concerns	Major concerns	Major concerns	Very low
XFZY+CT:YDXNTSC+CT	0	Some concerns	Some concerns	No concerns	Major concerns	No concerns	Major concerns	Very low
XFZY+CT:YXSC+CT	0	Some concerns	Some concerns	No concerns	Major concerns	No concerns	Major concerns	Very low
YDXNTSC+CT:YXSC+CT	0	Some concerns	Some concerns	No concerns	Major concerns	No concerns	Major concerns	Very low
HDL-C
Comparison	Number of studies	Within-study bias	Reporting bias	Indirectness	Imprecision	Heterogeneity	Incoherence	Confidence rating
CT:DZJTC+CT	1	No concerns	Some concerns	No concerns	Major concerns	No concerns	Major concerns	Very low
CT:FFDSDP+CT	1	Some concerns	Some concerns	No concerns	No concerns	Major concerns	Major concerns	Very low
CT:GXNT+CT	1	Some concerns	Some concerns	No concerns	No concerns	Major concerns	Major concerns	Very low
CT:JLDG+CT	1	Some concerns	Some concerns	No concerns	No concerns	Major concerns	Major concerns	Very low
CT:QSYQDP+CT	1	Some concerns	Some concerns	No concerns	Major concerns	No concerns	Major concerns	Very low
CT:SXBXP+CT	8	Some concerns	Some concerns	No concerns	No concerns	No concerns	Major concerns	Very low
CT:TXLC+CT	5	Some concerns	Some concerns	No concerns	No concerns	Major concerns	Major concerns	Very low
CT:XFZY+CT	2	Some concerns	Some concerns	No concerns	No concerns	Major concerns	Major concerns	Very low
CT:YDXNTSC+CT	1	No concerns	Some concerns	No concerns	No concerns	Major concerns	Major concerns	Very low
CT:YXSC+CT	2	Some concerns	Some concerns	No concerns	No concerns	Major concerns	Major concerns	Very low
DZJTC+CT:FFDSDP+CT	0	Some concerns	Some concerns	No concerns	No concerns	Major concerns	Major concerns	Very low
DZJTC+CT:GXNT+CT	0	Some concerns	Some concerns	No concerns	Major concerns	No concerns	Major concerns	Very low
DZJTC+CT:JLDG+CT	0	Some concerns	Some concerns	No concerns	No concerns	Major concerns	Major concerns	Very low
DZJTC+CT:QSYQDP+CT	0	Some concerns	Some concerns	No concerns	Major concerns	No concerns	Major concerns	Very low
DZJTC+CT:SXBXP+CT	0	No concerns	Some concerns	No concerns	No concerns	Major concerns	Major concerns	Very low
DZJTC+CT:TXLC+CT	0	No concerns	Some concerns	No concerns	No concerns	Major concerns	Major concerns	Very low
DZJTC+CT:XFZY+CT	0	Some concerns	Some concerns	No concerns	Major concerns	No concerns	Major concerns	Very low
DZJTC+CT:YDXNTSC+CT	0	No concerns	Some concerns	No concerns	No concerns	Major concerns	Major concerns	Very low
DZJTC+CT:YXSC+CT	0	Some concerns	Some concerns	No concerns	No concerns	Major concerns	Major concerns	Very low
FFDSDP+CT:GXNT+CT	0	Some concerns	Some concerns	No concerns	Major concerns	No concerns	Major concerns	Very low
FFDSDP+CT:JLDG+CT	0	Some concerns	Some concerns	No concerns	Major concerns	No concerns	Major concerns	Very low
FFDSDP+CT:QSYQDP+CT	0	Some concerns	Some concerns	No concerns	Major concerns	No concerns	Major concerns	Very low
FFDSDP+CT:SXBXP+CT	0	Some concerns	Some concerns	No concerns	Major concerns	No concerns	Major concerns	Very low
FFDSDP+CT:TXLC+CT	0	Some concerns	Some concerns	No concerns	Major concerns	No concerns	Major concerns	Very low
FFDSDP+CT:XFZY+CT	0	Some concerns	Some concerns	No concerns	Major concerns	No concerns	Major concerns	Very low
FFDSDP+CT:YDXNTSC+CT	0	Some concerns	Some concerns	No concerns	Major concerns	No concerns	Major concerns	Very low
FFDSDP+CT:YXSC+CT	0	Some concerns	Some concerns	No concerns	Major concerns	No concerns	Major concerns	Very low
GXNT+CT:JLDG+CT	0	Some concerns	Some concerns	No concerns	Major concerns	No concerns	Major concerns	Very low
GXNT+CT:QSYQDP+CT	0	Some concerns	Some concerns	No concerns	Major concerns	No concerns	Major concerns	Very low
GXNT+CT:SXBXP+CT	0	Some concerns	Some concerns	No concerns	Major concerns	No concerns	Major concerns	Very low
GXNT+CT:TXLC+CT	0	Some concerns	Some concerns	No concerns	No concerns	Major concerns	Major concerns	Very low
GXNT+CT:XFZY+CT	0	Some concerns	Some concerns	No concerns	Major concerns	No concerns	Major concerns	Very low
GXNT+CT:YDXNTSC+CT	0	Some concerns	Some concerns	No concerns	Major concerns	No concerns	Major concerns	Very low
GXNT+CT:YXSC+CT	0	Some concerns	Some concerns	No concerns	Major concerns	No concerns	Major concerns	Very low
JLDG+CT:QSYQDP+CT	0	Some concerns	Some concerns	No concerns	Major concerns	No concerns	Major concerns	Very low
JLDG+CT:SXBXP+CT	0	Some concerns	Some concerns	No concerns	Major concerns	No concerns	Major concerns	Very low
JLDG+CT:TXLC+CT	0	Some concerns	Some concerns	No concerns	Major concerns	No concerns	Major concerns	Very low
JLDG+CT:XFZY+CT	0	Some concerns	Some concerns	No concerns	Major concerns	No concerns	Major concerns	Very low
JLDG+CT:YDXNTSC+CT	0	Some concerns	Some concerns	No concerns	Major concerns	No concerns	Major concerns	Very low
JLDG+CT:YXSC+CT	0	Some concerns	Some concerns	No concerns	Major concerns	No concerns	Major concerns	Very low
QSYQDP+CT:SXBXP+CT	0	Some concerns	Some concerns	No concerns	Major concerns	No concerns	Major concerns	Very low
QSYQDP+CT:TXLC+CT	0	Some concerns	Some concerns	No concerns	Major concerns	No concerns	Major concerns	Very low
QSYQDP+CT:XFZY+CT	0	Some concerns	Some concerns	No concerns	Major concerns	No concerns	Major concerns	Very low
QSYQDP+CT:YDXNTSC+CT	0	Some concerns	Some concerns	No concerns	Major concerns	No concerns	Major concerns	Very low
QSYQDP+CT:YXSC+CT	0	Some concerns	Some concerns	No concerns	Major concerns	No concerns	Major concerns	Very low
SXBXP+CT:TXLC+CT	0	Some concerns	Some concerns	No concerns	Major concerns	No concerns	Major concerns	Very low
SXBXP+CT:XFZY+CT	0	Some concerns	Some concerns	No concerns	No concerns	Major concerns	Major concerns	Very low
SXBXP+CT:YDXNTSC+CT	0	No concerns	Some concerns	No concerns	Major concerns	No concerns	Major concerns	Very low
SXBXP+CT:YXSC+CT	0	Some concerns	Some concerns	No concerns	Major concerns	No concerns	Major concerns	Very low
TXLC+CT:XFZY+CT	0	Some concerns	Some concerns	No concerns	No concerns	Major concerns	Major concerns	Very low
TXLC+CT:YDXNTSC+CT	0	No concerns	Some concerns	No concerns	Major concerns	No concerns	Major concerns	Very low
TXLC+CT:YXSC+CT	0	Some concerns	Some concerns	No concerns	Major concerns	No concerns	Major concerns	Very low
XFZY+CT:YDXNTSC+CT	0	Some concerns	Some concerns	No concerns	Major concerns	No concerns	Major concerns	Very low
XFZY+CT:YXSC+CT	0	Some concerns	Some concerns	No concerns	No concerns	Major concerns	Major concerns	Very low
YDXNTSC+CT:YXSC+CT	0	Some concerns	Some concerns	No concerns	Major concerns	No concerns	Major concerns	Very low
LVEF
Comparison	Number of studies	Within-study bias	Reporting bias	Indirectness	Imprecision	Heterogeneity	Incoherence	Confidence rating
SXBXP+CT:CT	6	Some concerns	Some concerns	No concerns	No concerns	Major concerns	Major concerns	Very low
DZJTC+CT:CT	1	No concerns	Some concerns	No concerns	No concerns	Major concerns	Major concerns	Very low
FRTMC+CT:CT	1	Some concerns	Some concerns	No concerns	No concerns	Major concerns	Major concerns	Very low
XFZY+CT:CT	2	No concerns	Some concerns	No concerns	No concerns	Major concerns	Major concerns	Very low
CT:TXLC+CT	3	Some concerns	Some concerns	No concerns	No concerns	Major concerns	Major concerns	Very low
CT:FFDSDP+CT	1	No concerns	Some concerns	No concerns	No concerns	Major concerns	Major concerns	Very low
CT:YDXNTSC+CT	1	No concerns	Some concerns	No concerns	No concerns	Major concerns	Major concerns	Very low
CT:QSYQDP+CT	3	No concerns	Some concerns	No concerns	Major concerns	No concerns	Major concerns	Very low
CT:GXNT+CT	2	No concerns	Some concerns	No concerns	No concerns	Major concerns	Major concerns	Very low
CT:JLDG+CT	2	Some concerns	Some concerns	No concerns	No concerns	Major concerns	Major concerns	Very low
SXBXP+CT:TXLC+CT	0	Some concerns	Some concerns	No concerns	No concerns	Major concerns	Major concerns	Very low
SXBXP+CT:FFDSDP+CT	0	No concerns	Some concerns	No concerns	No concerns	Major concerns	Major concerns	Very low
SXBXP+CT:YDXNTSC+CT	0	No concerns	Some concerns	No concerns	No concerns	Major concerns	Major concerns	Very low
SXBXP+CT:QSYQDP+CT	0	No concerns	Some concerns	No concerns	Major concerns	No concerns	Major concerns	Very low
SXBXP+CT:GXNT+CT	0	No concerns	Some concerns	No concerns	Major concerns	No concerns	Major concerns	Very low
SXBXP+CT:JLDG+CT	0	Some concerns	Some concerns	No concerns	No concerns	Major concerns	Major concerns	Very low
SXBXP+CT:DZJTC+CT	0	No concerns	Some concerns	No concerns	Major concerns	No concerns	Major concerns	Very low
SXBXP+CT:FRTMC+CT	0	Some concerns	Some concerns	No concerns	No concerns	Major concerns	Major concerns	Very low
SXBXP+CT:XFZY+CT	0	Some concerns	Some concerns	No concerns	No concerns	Major concerns	Major concerns	Very low
TXLC+CT:FFDSDP+CT	0	No concerns	Some concerns	No concerns	No concerns	Major concerns	Major concerns	Very low
TXLC+CT:YDXNTSC+CT	0	No concerns	Some concerns	No concerns	No concerns	Major concerns	Major concerns	Very low
TXLC+CT:QSYQDP+CT	0	No concerns	Some concerns	No concerns	No concerns	Major concerns	Major concerns	Very low
TXLC+CT:GXNT+CT	0	No concerns	Some concerns	No concerns	No concerns	Major concerns	Major concerns	Very low
TXLC+CT:JLDG+CT	0	Some concerns	Some concerns	No concerns	No concerns	Major concerns	Major concerns	Very low
DZJTC+CT:TXLC+CT	0	No concerns	Some concerns	No concerns	No concerns	Major concerns	Major concerns	Very low
FRTMC+CT:TXLC+CT	0	Some concerns	Some concerns	No concerns	Major concerns	No concerns	Major concerns	Very low
XFZY+CT:TXLC+CT	0	Some concerns	Some concerns	No concerns	No concerns	Major concerns	Major concerns	Very low
FFDSDP+CT:YDXNTSC+CT	0	No concerns	Some concerns	No concerns	No concerns	Major concerns	Major concerns	Very low
FFDSDP+CT:QSYQDP+CT	0	No concerns	Some concerns	No concerns	No concerns	Major concerns	Major concerns	Very low
FFDSDP+CT:GXNT+CT	0	No concerns	Some concerns	No concerns	No concerns	Major concerns	Major concerns	Very low
FFDSDP+CT:JLDG+CT	0	No concerns	Some concerns	No concerns	No concerns	Major concerns	Major concerns	Very low
DZJTC+CT:FFDSDP+CT	0	No concerns	Some concerns	No concerns	No concerns	Major concerns	Major concerns	Very low
FRTMC+CT:FFDSDP+CT	0	Some concerns	Some concerns	No concerns	No concerns	Major concerns	Major concerns	Very low
XFZY+CT:FFDSDP+CT	0	No concerns	Some concerns	No concerns	No concerns	Major concerns	Major concerns	Very low
YDXNTSC+CT:QSYQDP+CT	0	No concerns	Some concerns	No concerns	No concerns	Major concerns	Major concerns	Very low
YDXNTSC+CT:GXNT+CT	0	No concerns	Some concerns	No concerns	No concerns	Major concerns	Major concerns	Very low
YDXNTSC+CT:JLDG+CT	0	No concerns	Some concerns	No concerns	No concerns	Major concerns	Major concerns	Very low
DZJTC+CT:YDXNTSC+CT	0	No concerns	Some concerns	No concerns	No concerns	Major concerns	Major concerns	Very low
FRTMC+CT:YDXNTSC+CT	0	Some concerns	Some concerns	No concerns	Major concerns	No concerns	Major concerns	Very low
XFZY+CT:YDXNTSC+CT	0	No concerns	Some concerns	No concerns	No concerns	Major concerns	Major concerns	Very low
QSYQDP+CT:GXNT+CT	0	No concerns	Some concerns	No concerns	Major concerns	No concerns	Major concerns	Very low
QSYQDP+CT:JLDG+CT	0	No concerns	Some concerns	No concerns	No concerns	Major concerns	Major concerns	Very low
DZJTC+CT:QSYQDP+CT	0	No concerns	Some concerns	No concerns	Major concerns	No concerns	Major concerns	Very low
FRTMC+CT:QSYQDP+CT	0	Some concerns	Some concerns	No concerns	No concerns	Major concerns	Major concerns	Very low
XFZY+CT:QSYQDP+CT	0	No concerns	Some concerns	No concerns	No concerns	Major concerns	Major concerns	Very low
GXNT+CT:JLDG+CT	0	No concerns	Some concerns	No concerns	No concerns	Major concerns	Major concerns	Very low
DZJTC+CT:GXNT+CT	0	No concerns	Some concerns	No concerns	Major concerns	No concerns	Major concerns	Very low
FRTMC+CT:GXNT+CT	0	Some concerns	Some concerns	No concerns	No concerns	Major concerns	Major concerns	Very low
XFZY+CT:GXNT+CT	0	No concerns	Some concerns	No concerns	No concerns	Major concerns	Major concerns	Very low
DZJTC+CT:JLDG+CT	0	No concerns	Some concerns	No concerns	No concerns	Major concerns	Major concerns	Very low
FRTMC+CT:JLDG+CT	0	Some concerns	Some concerns	No concerns	No concerns	Major concerns	Major concerns	Very low
XFZY+CT:JLDG+CT	0	Some concerns	Some concerns	No concerns	Major concerns	No concerns	Major concerns	Very low
DZJTC+CT:FRTMC+CT	0	Some concerns	Some concerns	No concerns	No concerns	Major concerns	Major concerns	Very low
DZJTC+CT:XFZY+CT	0	No concerns	Some concerns	No concerns	No concerns	Major concerns	Major concerns	Very low
FRTMC+CT:XFZY+CT	0	Some concerns	Some concerns	No concerns	No concerns	Major concerns	Major concerns	Very low
LVEDD
Comparison	Number of studies	Within-study bias	Reporting bias	Indirectness	Imprecision	Heterogeneity	Incoherence	Confidence rating
CT:DZJTC+CT	1	No concerns	Some concerns	No concerns	Major concerns	No concerns	Major concerns	Very low
CT:FRTMC+CT	1	Some concerns	Some concerns	No concerns	No concerns	Major concerns	Major concerns	Very low
CT:GXNT+CT	2	No concerns	Some concerns	No concerns	No concerns	Major concerns	Major concerns	Very low
CT:QSYQDP+CT	3	No concerns	Some concerns	No concerns	No concerns	Major concerns	Major concerns	Very low
CT:SXBXP+CT	5	No concerns	Some concerns	No concerns	No concerns	Major concerns	Major concerns	Very low
CT:TXLC+CT	1	Some concerns	Some concerns	No concerns	No concerns	No concerns	Major concerns	Very low
CT:XFZY+CT	2	No concerns	Some concerns	No concerns	No concerns	Major concerns	Major concerns	Very low
DZJTC+CT:FRTMC+CT	0	Some concerns	Some concerns	No concerns	No concerns	Major concerns	Major concerns	Very low
DZJTC+CT:GXNT+CT	0	No concerns	Some concerns	No concerns	No concerns	Major concerns	Major concerns	Very low
DZJTC+CT:QSYQDP+CT	0	No concerns	Some concerns	No concerns	No concerns	Major concerns	Major concerns	Very low
DZJTC+CT:SXBXP+CT	0	No concerns	Some concerns	No concerns	Major concerns	No concerns	Major concerns	Very low
DZJTC+CT:TXLC+CT	0	Some concerns	Some concerns	No concerns	No concerns	Major concerns	Major concerns	Very low
DZJTC+CT:XFZY+CT	0	No concerns	Some concerns	No concerns	No concerns	Major concerns	Major concerns	Very low
FRTMC+CT:GXNT+CT	0	Some concerns	Some concerns	No concerns	No concerns	Major concerns	Major concerns	Very low
FRTMC+CT:QSYQDP+CT	0	No concerns	Some concerns	No concerns	Major concerns	No concerns	Major concerns	Very low
FRTMC+CT:SXBXP+CT	0	Some concerns	Some concerns	No concerns	No concerns	Major concerns	Major concerns	Very low
FRTMC+CT:TXLC+CT	0	Some concerns	Some concerns	No concerns	No concerns	Major concerns	Major concerns	Very low
FRTMC+CT:XFZY+CT	0	Some concerns	Some concerns	No concerns	Major concerns	No concerns	Major concerns	Very low
GXNT+CT:QSYQDP+CT	0	No concerns	Some concerns	No concerns	No concerns	Major concerns	Major concerns	Very low
GXNT+CT:SXBXP+CT	0	No concerns	Some concerns	No concerns	No concerns	Major concerns	Major concerns	Very low
GXNT+CT:TXLC+CT	0	Some concerns	Some concerns	No concerns	No concerns	Major concerns	Major concerns	Very low
GXNT+CT:XFZY+CT	0	No concerns	Some concerns	No concerns	No concerns	Major concerns	Major concerns	Very low
QSYQDP+CT:SXBXP+CT	0	No concerns	Some concerns	No concerns	No concerns	Major concerns	Major concerns	Very low
QSYQDP+CT:TXLC+CT	0	No concerns	Some concerns	No concerns	No concerns	Major concerns	Major concerns	Very low
QSYQDP+CT:XFZY+CT	0	No concerns	Some concerns	No concerns	Major concerns	No concerns	Major concerns	Very low
SXBXP+CT:TXLC+CT	0	Some concerns	Some concerns	No concerns	No concerns	Major concerns	Major concerns	Very low
SXBXP+CT:XFZY+CT	0	No concerns	Some concerns	No concerns	No concerns	Major concerns	Major concerns	Very low
TXLC+CT:XFZY+CT	0	Some concerns	Some concerns	No concerns	No concerns	Major concerns	Major concerns	Very low
LVESD
Comparison	Number of studies	Within-study bias	Reporting bias	Indirectness	Imprecision	Heterogeneity	Incoherence	Confidence rating
CT:FFDSDP+CT	1	No concerns	Some concerns	No concerns	No concerns	Major concerns	Major concerns	Very low
CT:QSYQDP+CT	1	Some concerns	Some concerns	No concerns	No concerns	Major concerns	Major concerns	Very low
CT:SXBXP+CT	4	No concerns	Some concerns	No concerns	No concerns	Major concerns	Major concerns	Very low
CT:TXLC+CT	1	Some concerns	Some concerns	No concerns	No concerns	Major concerns	Major concerns	Very low
FFDSDP+CT:QSYQDP+CT	0	Some concerns	Some concerns	No concerns	Major concerns	No concerns	Major concerns	Very low
FFDSDP+CT:SXBXP+CT	0	No concerns	Some concerns	No concerns	No concerns	Major concerns	Major concerns	Very low
FFDSDP+CT:TXLC+CT	0	Some concerns	Some concerns	No concerns	No concerns	Major concerns	Major concerns	Very low
QSYQDP+CT:SXBXP+CT	0	Some concerns	Some concerns	No concerns	No concerns	Major concerns	Major concerns	Very low
QSYQDP+CT:TXLC+CT	0	Some concerns	Some concerns	No concerns	Major concerns	No concerns	Major concerns	Very low
SXBXP+CT:TXLC+CT	0	Some concerns	Some concerns	No concerns	No concerns	Major concerns	Major concerns	Very low
NT-pro BNP
Comparison	Number of studies	Within-study bias	Reporting bias	Indirectness	Imprecision	Heterogeneity	Incoherence	Confidence rating
CT:FRTMC+CT	1	Some concerns	Some concerns	No concerns	--	--	--	Low
CT:QSYQDP+CT	1	No concerns	Some concerns	No concerns	--	--	--	Moderate
CT:YXST+CT	1	Some concerns	Some concerns	No concerns	--	--	--	Low
FRTMC+CT:QSYQDP+CT	0	Some concerns	Some concerns	No concerns	--	--	--	Low
FRTMC+CT:YXST+CT	0	Some concerns	Some concerns	No concerns	--	--	--	Low
QSYQDP+CT:YXST+CT	0	Some concerns	Some concerns	No concerns	--	--	--	Low
Weekly frequency of angina pectoris attacks
Comparison	Number of studies	Within-study bias	Reporting bias	Indirectness	Imprecision	Heterogeneity	Incoherence	Confidence rating
CT:DZJTC+CT	1	No concerns	Some concerns	No concerns	No concerns	Major concerns	No concerns	Very low
CT:SXBXP+CT	1	Some concerns	Some concerns	No concerns	No concerns	No concerns	No concerns	Low
CT:YDXNTSC+CT	3	No concerns	Some concerns	No concerns	No concerns	Major concerns	No concerns	Very low
CT:YXST+CT	1	Some concerns	Some concerns	No concerns	No concerns	Major concerns	No concerns	Very low
DZJTC+CT:SXBXP+CT	0	Some concerns	Some concerns	No concerns	No concerns	Major concerns	No concerns	Very low
DZJTC+CT:YDXNTSC+CT	0	No concerns	Some concerns	No concerns	No concerns	Major concerns	No concerns	Very low
DZJTC+CT:YXST+CT	0	Some concerns	Some concerns	No concerns	No concerns	Major concerns	No concerns	Very low
SXBXP+CT:YDXNTSC+CT	0	Some concerns	Some concerns	No concerns	No concerns	No concerns	No concerns	Low
SXBXP+CT:YXST+CT	0	Some concerns	Some concerns	No concerns	No concerns	No concerns	No concerns	Low
YDXNTSC+CT:YXST+CT	0	Some concerns	Some concerns	No concerns	Major concerns	No concerns	No concerns	Very low
Duration of angina pectoris attacks
Comparison	Number of studies	Within-study bias	Reporting bias	Indirectness	Imprecision	Heterogeneity	Incoherence	Confidence rating
CT:DZJTC+CT	1	No concerns	Some concerns	No concerns	No concerns	Major concerns	Major concerns	Very low
CT:SXBXP+CT	1	Some concerns	Some concerns	No concerns	No concerns	Major concerns	Major concerns	Very low
CT:YDXNTSC+CT	3	No concerns	Some concerns	No concerns	No concerns	Major concerns	Major concerns	Very low
DZJTC+CT:SXBXP+CT	0	Some concerns	Some concerns	No concerns	No concerns	Major concerns	Major concerns	Very low
DZJTC+CT:YDXNTSC+CT	0	No concerns	Some concerns	No concerns	Major concerns	No concerns	Major concerns	Very low
SXBXP+CT:YDXNTSC+CT	0	Some concerns	Some concerns	No concerns	No concerns	Major concerns	Major concerns	Very low
IL-6
Comparison	Number of studies	Within-study bias	Reporting bias	Indirectness	Imprecision	Heterogeneity	Incoherence	Confidence rating
CT:FFDSDP+CT	3	No concerns	Some concerns	No concerns	No concerns	Major concerns	Major concerns	Very low
CT:SXBXP+CT	2	No concerns	Some concerns	No concerns	No concerns	Major concerns	Major concerns	Very low
FFDSDP+CT:SXBXP+CT	0	No concerns	Some concerns	No concerns	No concerns	Major concerns	Major concerns	Very low
TNF-α
Comparison	Number of studies	Within-study bias	Reporting bias	Indirectness	Imprecision	Heterogeneity	Incoherence	Confidence rating
CT:FFDSDP+CT	2	No concerns	Some concerns	No concerns	No concerns	Major concerns	Major concerns	Very low
CT:GXNT+CT	1	No concerns	Some concerns	No concerns	No concerns	Major concerns	Major concerns	Very low
CT:SXBXP+CT	3	No concerns	Some concerns	No concerns	No concerns	Major concerns	Major concerns	Very low
FFDSDP+CT:GXNT+CT	0	No concerns	Some concerns	No concerns	No concerns	Major concerns	Major concerns	Very low
FFDSDP+CT:SXBXP+CT	0	No concerns	Some concerns	No concerns	Major concerns	No concerns	Major concerns	Very low
GXNT+CT:SXBXP+CT	0	No concerns	Some concerns	No concerns	No concerns	Major concerns	Major concerns	Very low
hs-CRP
Comparison	Number of studies	Within-study bias	Reporting bias	Indirectness	Imprecision	Heterogeneity	Incoherence	Confidence rating
CT:DZJTC+CT	1	No concerns	Some concerns	No concerns	Major concerns	No concerns	No concerns	Very low
CT:FFDSDP+CT	2	Some concerns	Some concerns	No concerns	No concerns	No concerns	No concerns	Low
CT:GXNT+CT	2	No concerns	Some concerns	No concerns	No concerns	No concerns	No concerns	Moderate
CT:SXBXP+CT	1	Some concerns	Some concerns	No concerns	No concerns	No concerns	No concerns	Low
CT:YXST+CT	1	Some concerns	Some concerns	No concerns	No concerns	No concerns	No concerns	Low
DZJTC+CT:FFDSDP+CT	0	Some concerns	Some concerns	No concerns	Major concerns	No concerns	No concerns	Very low
DZJTC+CT:GXNT+CT	0	No concerns	Some concerns	No concerns	No concerns	Major concerns	No concerns	Very low
DZJTC+CT:SXBXP+CT	0	Some concerns	Some concerns	No concerns	No concerns	No concerns	No concerns	Low
DZJTC+CT:YXST+CT	0	Some concerns	Some concerns	No concerns	Major concerns	No concerns	No concerns	Very low
FFDSDP+CT:GXNT+CT	0	Some concerns	Some concerns	No concerns	No concerns	Major concerns	No concerns	Very low
FFDSDP+CT:SXBXP+CT	0	Some concerns	Some concerns	No concerns	No concerns	No concerns	No concerns	Low
FFDSDP+CT:YXST+CT	0	Some concerns	Some concerns	No concerns	No concerns	Major concerns	No concerns	Very low
GXNT+CT:SXBXP+CT	0	Some concerns	Some concerns	No concerns	Major concerns	No concerns	No concerns	Very low
GXNT+CT:YXST+CT	0	Some concerns	Some concerns	No concerns	No concerns	Major concerns	No concerns	Very low
SXBXP+CT:YXST+CT	0	Some concerns	Some concerns	No concerns	No concerns	No concerns	No concerns	Low
MDA
Comparison	Number of studies	Within-study bias	Reporting bias	Indirectness	Imprecision	Heterogeneity	Incoherence	Confidence rating
CT:FFDSDP+CT	1	Some concerns	Some concerns	No concerns	--	--	--	Low
CT:SXBXP+CT	1	Some concerns	Some concerns	No concerns	--	--	--	Low
CT:TXLC+CT	1	Some concerns	Some concerns	No concerns	--	--	--	Low
CT:YDXNTSC+CT	1	Some concerns	Some concerns	No concerns	--	--	--	Low
FFDSDP+CT:SXBXP+CT	0	Some concerns	Some concerns	No concerns	--	--	--	Low
FFDSDP+CT:TXLC+CT	0	Some concerns	Some concerns	No concerns	--	--	--	Low
FFDSDP+CT:YDXNTSC+CT	0	Some concerns	Some concerns	No concerns	--	--	--	Low
SXBXP+CT:TXLC+CT	0	Some concerns	Some concerns	No concerns	--	--	--	Low
SXBXP+CT:YDXNTSC+CT	0	Some concerns	Some concerns	No concerns	--	--	--	Low
TXLC+CT:YDXNTSC+CT	0	Some concerns	Some concerns	No concerns	--	--	--	Low
SOD
Comparison	Number of studies	Within-study bias	Reporting bias	Indirectness	Imprecision	Heterogeneity	Incoherence	Confidence rating
CT:FFDSDP+CT	1	Some concerns	Some concerns	No concerns	--	--	--	Low
CT:SXBXP+CT	1	Some concerns	Some concerns	No concerns	--	--	--	Low
CT:YDXNTSC+CT	1	Some concerns	Some concerns	No concerns	--	--	--	Low
FFDSDP+CT:SXBXP+CT	0	Some concerns	Some concerns	No concerns	--	--	--	Low
FFDSDP+CT:YDXNTSC+CT	0	Some concerns	Some concerns	No concerns	--	--	--	Low
SXBXP+CT:YDXNTSC+CT	0	Some concerns	Some concerns	No concerns	--	--	--	Low
NO
Comparison	Number of studies	Within-study bias	Reporting bias	Indirectness	Imprecision	Heterogeneity	Incoherence	Confidence rating
CT:FFDSDP+CT	1	Some concerns	Some concerns	No concerns	Major concerns	No concerns	Major concerns	Very low
CT:FRTMC+CT	1	No concerns	Some concerns	No concerns	No concerns	Major concerns	Major concerns	Very low
CT:JLDG+CT	2	No concerns	Some concerns	No concerns	No concerns	Major concerns	Major concerns	Very low
CT:SXBXP+CT	1	Some concerns	Some concerns	No concerns	No concerns	Major concerns	Major concerns	Very low
CT:TXLC+CT	2	No concerns	Some concerns	No concerns	No concerns	Major concerns	Major concerns	Very low
CT:YDXNTSC+CT	1	Some concerns	Some concerns	No concerns	No concerns	Major concerns	Major concerns	Very low
FFDSDP+CT:FRTMC+CT	0	Some concerns	Some concerns	No concerns	Major concerns	No concerns	Major concerns	Very low
FFDSDP+CT:JLDG+CT	0	Some concerns	Some concerns	No concerns	Major concerns	No concerns	Major concerns	Very low
FFDSDP+CT:SXBXP+CT	0	Some concerns	Some concerns	No concerns	Major concerns	No concerns	Major concerns	Very low
FFDSDP+CT:TXLC+CT	0	Some concerns	Some concerns	No concerns	Major concerns	No concerns	Major concerns	Very low
FFDSDP+CT:YDXNTSC+CT	0	Some concerns	Some concerns	No concerns	Major concerns	No concerns	Major concerns	Very low
FRTMC+CT:JLDG+CT	0	No concerns	Some concerns	No concerns	Major concerns	No concerns	Major concerns	Very low
FRTMC+CT:SXBXP+CT	0	Some concerns	Some concerns	No concerns	Major concerns	No concerns	Major concerns	Very low
FRTMC+CT:TXLC+CT	0	No concerns	Some concerns	No concerns	No concerns	Major concerns	Major concerns	Very low
FRTMC+CT:YDXNTSC+CT	0	Some concerns	Some concerns	No concerns	Major concerns	No concerns	Major concerns	Very low
JLDG+CT:SXBXP+CT	0	Some concerns	Some concerns	No concerns	Major concerns	No concerns	Major concerns	Very low
JLDG+CT:TXLC+CT	0	No concerns	Some concerns	No concerns	No concerns	Major concerns	Major concerns	Very low
JLDG+CT:YDXNTSC+CT	0	Some concerns	Some concerns	No concerns	Major concerns	No concerns	Major concerns	Very low
SXBXP+CT:TXLC+CT	0	Some concerns	Some concerns	No concerns	Major concerns	No concerns	Major concerns	Very low
SXBXP+CT:YDXNTSC+CT	0	Some concerns	Some concerns	No concerns	Major concerns	No concerns	Major concerns	Very low
TXLC+CT:YDXNTSC+CT	0	Some concerns	Some concerns	No concerns	No concerns	Major concerns	Major concerns	Very low
ET-1
Comparison	Number of studies	Within-study bias	Reporting bias	Indirectness	Imprecision	Heterogeneity	Incoherence	Confidence rating
CT:FFDSDP+CT	1	Some concerns	Some concerns	No concerns	No concerns	Major concerns	Major concerns	Very low
CT:FRTMC+CT	1	No concerns	Some concerns	No concerns	No concerns	Major concerns	Major concerns	Very low
CT:GXNT+CT	1	No concerns	Some concerns	No concerns	No concerns	Major concerns	Major concerns	Very low
CT:JLDG+CT	2	Some concerns	Some concerns	No concerns	No concerns	Major concerns	Major concerns	Very low
CT:SXBXP+CT	3	Some concerns	Some concerns	No concerns	No concerns	Major concerns	Major concerns	Very low
CT:TXLC+CT	1	No concerns	Some concerns	No concerns	No concerns	Major concerns	Major concerns	Very low
CT:YDXNTSC+CT	1	Some concerns	Some concerns	No concerns	No concerns	Major concerns	Major concerns	Very low
FFDSDP+CT:FRTMC+CT	0	Some concerns	Some concerns	No concerns	Major concerns	No concerns	Major concerns	Very low
FFDSDP+CT:GXNT+CT	0	Some concerns	Some concerns	No concerns	Major concerns	No concerns	Major concerns	Very low
FFDSDP+CT:JLDG+CT	0	Some concerns	Some concerns	No concerns	Major concerns	No concerns	Major concerns	Very low
FFDSDP+CT:SXBXP+CT	0	Some concerns	Some concerns	No concerns	Major concerns	No concerns	Major concerns	Very low
FFDSDP+CT:TXLC+CT	0	Some concerns	Some concerns	No concerns	No concerns	Major concerns	Major concerns	Very low
FFDSDP+CT:YDXNTSC+CT	0	Some concerns	Some concerns	No concerns	No concerns	Major concerns	Major concerns	Very low
FRTMC+CT:GXNT+CT	0	No concerns	Some concerns	No concerns	Major concerns	No concerns	Major concerns	Very low
FRTMC+CT:JLDG+CT	0	Some concerns	Some concerns	No concerns	No concerns	Major concerns	Major concerns	Very low
FRTMC+CT:SXBXP+CT	0	No concerns	Some concerns	No concerns	No concerns	Major concerns	Major concerns	Very low
FRTMC+CT:TXLC+CT	0	No concerns	Some concerns	No concerns	No concerns	Major concerns	Major concerns	Very low
FRTMC+CT:YDXNTSC+CT	0	Some concerns	Some concerns	No concerns	No concerns	Major concerns	Major concerns	Very low
GXNT+CT:JLDG+CT	0	Some concerns	Some concerns	No concerns	Major concerns	No concerns	Major concerns	Very low
GXNT+CT:SXBXP+CT	0	No concerns	Some concerns	No concerns	Major concerns	No concerns	Major concerns	Very low
GXNT+CT:TXLC+CT	0	No concerns	Some concerns	No concerns	No concerns	Major concerns	Major concerns	Very low
GXNT+CT:YDXNTSC+CT	0	Some concerns	Some concerns	No concerns	No concerns	Major concerns	Major concerns	Very low
JLDG+CT:SXBXP+CT	0	Some concerns	Some concerns	No concerns	Major concerns	No concerns	Major concerns	Very low
JLDG+CT:TXLC+CT	0	Some concerns	Some concerns	No concerns	No concerns	Major concerns	Major concerns	Very low
JLDG+CT:YDXNTSC+CT	0	Some concerns	Some concerns	No concerns	No concerns	Major concerns	Major concerns	Very low
SXBXP+CT:TXLC+CT	0	No concerns	Some concerns	No concerns	No concerns	Major concerns	Major concerns	Very low
SXBXP+CT:YDXNTSC+CT	0	Some concerns	Some concerns	No concerns	No concerns	Major concerns	Major concerns	Very low
TXLC+CT:YDXNTSC+CT	0	Some concerns	Some concerns	No concerns	Major concerns	No concerns	Major concerns	Very low
Whole blood high-shear viscosity
Comparison	Number of studies	Within-study bias	Reporting bias	Indirectness	Imprecision	Heterogeneity	Incoherence	Confidence rating
CT:GXNT+CT	1	Some concerns	Some concerns	No concerns	--	--	--	Low
CT:YDXNTSC+CT	2	No concerns	Some concerns	No concerns	--	--	--	Moderate
GXNT+CT:YDXNTSC+CT	0	Some concerns	Some concerns	No concerns	--	--	--	Low
Whole blood low-shear viscosity
Comparison	Number of studies	Within-study bias	Reporting bias	Indirectness	Imprecision	Heterogeneity	Incoherence	Confidence rating
CT:GXNT+CT	1	Some concerns	Some concerns	No concerns	--	--	--	Low
CT:YDXNTSC+CT	2	No concerns	Some concerns	No concerns	--	--	--	Moderate
GXNT+CT:YDXNTSC+CT	0	Some concerns	Some concerns	No concerns	--	--	--	Low
FIB
Comparison	Number of studies	Within-study bias	Reporting bias	Indirectness	Imprecision	Heterogeneity	Incoherence	Confidence rating
CT:SXBXP+CT	2	No concerns	Some concerns	No concerns	No concerns	Major concerns	Major concerns	Very low
CT:YDXNTSC+CT	3	Some concerns	Some concerns	No concerns	No concerns	Major concerns	Major concerns	Very low
SXBXP+CT:YDXNTSC+CT	0	No concerns	Some concerns	No concerns	Major concerns	No concerns	Major concerns	Very low
Incidence of MACE
Comparison	Number of studies	Within-study bias	Reporting bias	Indirectness	Imprecision	Heterogeneity	Incoherence	Confidence rating
CT:FFDSDP+CT	1	No concerns	Some concerns	No concerns	Major concerns	No concerns	Major concerns	Very low
CT:FRTMC+CT	1	Some concerns	Some concerns	No concerns	Major concerns	No concerns	Major concerns	Very low
CT:GXNT+CT	1	No concerns	Some concerns	No concerns	Major concerns	No concerns	Major concerns	Very low
CT:LWDHP+CT	3	Some concerns	Some concerns	No concerns	No concerns	No concerns	Major concerns	Very low
CT:SXBXP+CT	6	Some concerns	Some concerns	No concerns	No concerns	Major concerns	Major concerns	Very low
CT:TXLC+CT	2	No concerns	Some concerns	No concerns	Major concerns	No concerns	Major concerns	Very low
FFDSDP+CT:FRTMC+CT	0	Some concerns	Some concerns	No concerns	Major concerns	No concerns	Major concerns	Very low
FFDSDP+CT:GXNT+CT	0	No concerns	Some concerns	No concerns	Major concerns	No concerns	Major concerns	Very low
FFDSDP+CT:LWDHP+CT	0	No concerns	Some concerns	No concerns	Major concerns	No concerns	Major concerns	Very low
FFDSDP+CT:SXBXP+CT	0	No concerns	Some concerns	No concerns	Major concerns	No concerns	Major concerns	Very low
FFDSDP+CT:TXLC+CT	0	No concerns	Some concerns	No concerns	Major concerns	No concerns	Major concerns	Very low
FRTMC+CT:GXNT+CT	0	Some concerns	Some concerns	No concerns	Major concerns	No concerns	Major concerns	Very low
FRTMC+CT:LWDHP+CT	0	Some concerns	Some concerns	No concerns	Major concerns	No concerns	Major concerns	Very low
FRTMC+CT:SXBXP+CT	0	Some concerns	Some concerns	No concerns	Major concerns	No concerns	Major concerns	Very low
FRTMC+CT:TXLC+CT	0	Some concerns	Some concerns	No concerns	Major concerns	No concerns	Major concerns	Very low
GXNT+CT:LWDHP+CT	0	No concerns	Some concerns	No concerns	Major concerns	No concerns	Major concerns	Very low
GXNT+CT:SXBXP+CT	0	No concerns	Some concerns	No concerns	Major concerns	No concerns	Major concerns	Very low
GXNT+CT:TXLC+CT	0	No concerns	Some concerns	No concerns	Major concerns	No concerns	Major concerns	Very low
LWDHP+CT:SXBXP+CT	0	Some concerns	Some concerns	No concerns	Major concerns	No concerns	Major concerns	Very low
LWDHP+CT:TXLC+CT	0	Some concerns	Some concerns	No concerns	Major concerns	No concerns	Major concerns	Very low
SXBXP+CT:TXLC+CT	0	Some concerns	Some concerns	No concerns	Major concerns	No concerns	Major concerns	Very low
