# Supplementary material for: Comparative efficacy and safety of oral Chinese patent medicines combined with conventional therapy for coronary heart disease complicated by diabetes: a systematic review and network meta-analysis
Source: Front Cardiovasc Med. 2026 Apr 30;13:1785694. doi: 10.3389/fcvm.2026.1785694 (PMC13171381; doi:10.3389/fcvm.2026.1785694)
Supplement: Supplementary file 2 [file Table1.xlsx]

## Sheet: Sheet1
Intervention measures	Clinical Efficacy		FBG		2h PBG		HbA1c		TC		TG		LDL-C		HDL-C		LVEF		LVEDD		LVESD		NT-proBNP		Number of weekly angina pectoris episodes		Angina Episode Duration		IL-6		TNF-α		hs-CRP		MDA		SOD		NO		ET-1		Whole Blood Viscosity (High Shear Rate)		Whole Blood Viscosity (Low Shear Rate)		FIB		MACE
	SUCRA%	RANK	SUCRA%	RANK	SUCRA%	RANK	SUCRA%	RANK	SUCRA%	RANK	SUCRA%	RANK	SUCRA%	RANK	SUCRA%	RANK	SUCRA%	RANK	SUCRA%	RANK	SUCRA%	RANK	SUCRA%	RANK	SUCRA%	RANK	SUCRA%	RANK	SUCRA%	RANK	SUCRA%	RANK	SUCRA%	RANK	SUCRA%	RANK	SUCRA%	RANK	SUCRA%	RANK	SUCRA%	RANK	SUCRA%	RANK	SUCRA%	RANK	SUCRA%	RANK	SUCRA%
SXBXP+CT	38.2	9	53.7	7	67.8	6	38.3	7	63	6	79.7	1	51.3	5	77.8	1	53	6	29.1	7	67.4	1	-	-	100	1	96.1	1	100	1	70.7	1	97.1	1	12.9	4	46.9	3	60.9	2	70.3	1	-	-	-	-	81.9	1	57.9
TXLC+CT	72.3	1	47.9	8	97.1	1	74.7	4	64.9	5	60.1	3	40.4	8	54.6	5	60.5	3	95.4	1	50.1	3	-	-	-	-	-	-	-	-	-	-	-	-	100	1	-	-	92	1	59.4	2	-	-	-	-	-	-	41
FFDSDP+CT	65.5	3	61	5	69.4	5	75.1	3	36.4	9	49.3	7	-	-	59.1	3	59.6	4	-	-	55.2	2	-	-	-	-	-	-	50	2	96	2	58.9	3	65.3	2	52.6	2	40.6	5	48.3	4	-	-		-	-	-	59.6
YDXNTSC+CT	49.7	7	44.3	9	51.1	9	-	-	67.4	3	39.1	10	76.4	2	52.4	7	74.2	1	-	-	-	-	-	-	32.3	4	46.2	2	-	-	-	-	-	-	59.7	3	100	1	56.8	3	55.3	3	82.7	1	81.1	1	68	2	-
QSYQDP+CT	60.6	5	43	11	74.9	3	62.5	5	61.6	7	60.7	2	11.5	10	37.4	9	16.2	11	68.3	3	49.9	4	26.2	3	-	-	-	-	-	-	-	-	-	-	-	-	-	-	-	-	-	-	-	-	-	-	-	-	-
GXNT+CT	70.4	2	38.7	12	11.2	14	82	1	38.9	8	43.2	8	36	9	42.7	8	41.6	9	45.6	5	-	-	-	-	-	-	-	-	-	-	33.2	3	82.7	2	-	-	-	-	-	-	43.1	7	41.3	2	47	2	-	-	40.2
JLDG+CT	-	-	78.7	1	72.7	4	75.2	2	0.3	12	51.6	6	95.4	1	57.2	4	54.4	5	-	-	-	-	-	-	-	-	-	-	-	-	-	-	-	-	-	-	-	-	54.9	4	48.1	5	-	-	-	-	-	-	-
LWDHP+CT	-	-	34.2	13	21.9	12	-	-	-	-	-	-	-	-	-	-	-	-	-	-	-	-	-	-	-	-	-	-	-	-	-	-	-	-	-	-	-	-	-	-	-	-	-	-	-	-	-	-	79.1
YXST+CT	29.7	10	56	6	80.1	2	37.3	8	-	-	-	-	-	-	-	-	-	-	-	-	-	-	100	1	43	3	-	-	-	-	-	-	35.9	4	-	-	-	-	-	-	-	-	-	-	-	-	-	-	-
YXSC+CT	64.3	4	73.9	3	61.3	7	36.8	9	76	2	40.1	9	69.7	3	64.6	2	-	-	-	-	-	-	-	-	-	-	-	-	-	-	-	-	-	-	-	-	-	-	-	-	-	-	-	-	-	-	-	-	-
DZJTC+CT	-	-	43.1	10	26.9	11	27.6	11	90.9	1	35.6	11	43.2	7	33.2	10	52	7	21.2	6	-	-	-	-	74.6	2	9.6	3	-	-	-	-	19.3	5	-	-	-	-	-	-	-	-	-	-	-	-	-	-	-
FRTMC+CT	53.7	6	27	14	37.2	10	32.4	10	19.1	10	59.2	4	47.8	6	-	-	71.6	2	70.1	2	-	-	68.1	2	-	-	-	-	-	-	-	-	-	-	-	-	-	-	37.5	6	44.4	6	-	-	-	-	-	-	67.7
GXXKAC+CT	42.9	8	71.1	4	17.4	13	-	-	-	-	-	-	-	-	-	-	-	-	-	-	-	-	-	-	-	-	-	-	-	-	-	-	-	-	-	-	-	-	-	-	-	-	-	-	-	-	-	-	-
XFZY+CT	-	-	74.4	2	57.3	8	52.5	6	65	4	53.6	5	66.9	4	51.3	6	51.4	8	60.2	4	-	-	-	-	-	-	-	-	-	-	-	-	-	-	-	-	-	-	-	-	-	-	-	-	-	-	-	-	-
CT	2.7	11	3.2	15	3.6	15	5.8	12	16.5	11	27.9	12	8.6	11	19.8	11	25.5	10	10	8	27.4	5	0.7	4	0.1	5	1.4	4	0	3	0.1	4	6.1	6	12.1	5	0.6	4	7.4	7	31.1	8	26	3	21.9	3	0	3	4.6
[truncated: 1 more columns]
